# Supplementary material for: Multi-scale molecular dynamics simulations of enhanced energy transfer in organic molecules under strong coupling
Source: Nat Commun. 2023 Oct 19;14:6613. doi: 10.1038/s41467-023-42067-y (PMC10587084; doi:10.1038/s41467-023-42067-y)
Supplement: Supplementary file 52 — Source Data [file 41467_2023_42067_MOESM52_ESM.xlsx]

## Sheet: Figure 1
k_z, um^-1	ℏω_cav, eV	ℏω_LP, eV	ℏω_UP, eV	υ_gr^LP, um/ps	υ_gr^LP, um/ps
0	3.8096	3.7531	4.2365	0.8491	0.127
0.1257	3.8097	3.7531	4.2366	1.698	0.254
0.2513	3.8099	3.7534	4.2366	3.3953	0.5085
0.377	3.8103	3.7537	4.2366	5.0914	0.7637
0.5027	3.8109	3.7542	4.2367	6.7854	1.0202
0.6283	3.8116	3.7548	4.2368	8.4768	1.2784
0.754	3.8125	3.7556	4.2369	10.1649	1.5387
0.8796	3.8136	3.7565	4.2371	11.8489	1.8014
1.0053	3.8148	3.7576	4.2372	13.5283	2.0671
1.131	3.8162	3.7587	4.2374	15.2023	2.3363
1.2566	3.8177	3.7601	4.2376	16.8702	2.6093
1.3823	3.8194	3.7615	4.2378	18.5314	2.8866
1.508	3.8212	3.7631	4.2381	20.185	3.1688
1.6336	3.8232	3.7649	4.2384	21.8303	3.4563
1.7593	3.8254	3.7668	4.2387	23.4666	3.7497
1.885	3.8277	3.7688	4.239	25.093	4.0494
2.0106	3.8302	3.7709	4.2393	26.7089	4.3562
2.1363	3.8329	3.7732	4.2397	28.3133	4.6706
2.2619	3.8357	3.7756	4.2401	29.9054	4.9931
2.3876	3.8387	3.7781	4.2405	31.4843	5.3245
2.5133	3.8418	3.7808	4.241	33.0492	5.6654
2.6389	3.8451	3.7836	4.2415	34.5991	6.0165
2.7646	3.8485	3.7865	4.242	36.133	6.3787
2.8903	3.8521	3.7896	4.2425	37.65	6.7526
3.0159	3.8559	3.7928	4.2431	39.1489	7.1391
3.1416	3.8598	3.7961	4.2437	40.6288	7.5391
3.2673	3.8638	3.7995	4.2443	42.0884	7.9535
3.3929	3.868	3.803	4.245	43.5266	8.3834
3.5186	3.8724	3.8067	4.2457	44.9421	8.8296
3.6442	3.8769	3.8105	4.2465	46.3338	9.2934
3.7699	3.8816	3.8144	4.2473	47.7001	9.7758
3.8956	3.8865	3.8184	4.2481	49.0398	10.2782
4.0212	3.8914	3.8225	4.249	50.3513	10.8018
4.1469	3.8966	3.8267	4.2499	51.6331	11.3479
4.2726	3.9019	3.831	4.2508	52.8835	11.9181
4.3982	3.9073	3.8354	4.2519	54.1009	12.5138
4.5239	3.9129	3.84	4.2529	55.2835	13.1367
4.6496	3.9186	3.8446	4.254	56.4293	13.7884
4.7752	3.9245	3.8493	4.2552	57.5365	14.4709
4.9009	3.9305	3.8541	4.2564	58.603	15.1859
5.0265	3.9367	3.859	4.2577	59.6267	15.9355
5.1522	3.943	3.864	4.2591	60.6052	16.7218
5.2779	3.9495	3.869	4.2605	61.5363	17.5469
5.4035	3.9561	3.8742	4.262	62.4175	18.4132
5.5292	3.9629	3.8794	4.2635	63.2464	19.3231
5.6549	3.9698	3.8846	4.2652	64.0202	20.2789
5.7805	3.9768	3.89	4.2669	64.7364	21.2834
5.9062	3.984	3.8953	4.2687	65.3921	22.3391
6.0319	3.9914	3.9008	4.2706	65.9845	23.4488
6.1575	3.9988	3.9063	4.2726	66.5107	24.6152
6.2832	4.0064	3.9118	4.2747	66.9679	25.8412
6.4088	4.0142	3.9173	4.2768	67.3531	27.1294
6.5345	4.0221	3.9229	4.2791	67.6634	28.4828
6.6602	4.0301	3.9285	4.2816	67.896	29.904
6.7858	4.0383	3.9342	4.2841	68.0482	31.3958
6.9115	4.0466	3.9398	4.2868	68.1174	32.9606
7.0372	4.055	3.9454	4.2895	68.1011	34.6007
7.1628	4.0636	3.9511	4.2925	67.9971	36.3183
7.2885	4.0723	3.9567	4.2956	67.8035	38.1152
7.4142	4.0811	3.9623	4.2988	67.5189	39.9929
7.5398	4.09	3.9679	4.3022	67.142	41.9525
7.6655	4.0991	3.9734	4.3057	66.6723	43.9945
7.7911	4.1084	3.9789	4.3095	66.1095	46.119
7.9168	4.1177	3.9843	4.3134	65.4543	48.3254
8.0425	4.1272	3.9897	4.3175	64.7076	50.6126
8.1681	4.1368	3.9951	4.3217	63.8715	52.9787
8.2938	4.1465	4.0003	4.3262	62.9484	55.4211
8.4195	4.1564	4.0055	4.3309	61.9415	57.9364
8.5451	4.1664	4.0106	4.3358	60.8551	60.5206
8.6708	4.1765	4.0155	4.3409	59.6937	63.1689
8.7965	4.1867	4.0204	4.3463	58.463	65.8758
8.9221	4.1971	4.0252	4.3518	57.1689	68.6353
9.0478	4.2075	4.0299	4.3576	55.818	71.4406
9.1735	4.2181	4.0345	4.3637	54.4175	74.2846
9.2991	4.2288	4.0389	4.3699	52.9747	77.1601
9.4248	4.2396	4.0432	4.3764	51.4974	80.0592
9.5504	4.2506	4.0474	4.3832	49.9931	82.9743
9.6761	4.2617	4.0515	4.3902	48.4698	85.8976
9.8018	4.2728	4.0554	4.3974	46.9349	88.8215
9.9274	4.2841	4.0593	4.4049	45.3959	91.7387
10.0531	4.2955	4.063	4.4126	43.8596	94.6422
10.1788	4.307	4.0665	4.4205	42.3326	97.5255
10.3044	4.3187	4.07	4.4287	40.821	100.382
10.4301	4.3304	4.0733	4.4371	39.3302	103.208
10.5558	4.3423	4.0765	4.4458	37.8651	105.997
10.6814	4.3542	4.0795	4.4547	36.4299	108.745
10.8071	4.3663	4.0825	4.4638	35.0283	111.448
10.9327	4.3785	4.0853	4.4731	33.6632	114.105
11.0584	4.3907	4.0881	4.4827	32.3372	116.711
11.1841	4.4031	4.0907	4.4924	31.0522	119.266
11.3097	4.4156	4.0932	4.5024	29.8094	121.768
11.4354	4.4282	4.0956	4.5126	28.61	124.215
11.5611	4.4409	4.0979	4.523	27.4544	126.609
11.6867	4.4537	4.1002	4.5335	26.3427	128.947
11.8124	4.4666	4.1023	4.5443	25.2747	131.232
11.9381	4.4796	4.1044	4.5552	24.2501	133.463
12.0637	4.4927	4.1063	4.5664	23.2681	135.64
12.1894	4.5059	4.1082	4.5777	22.3279	137.765
12.315	4.5192	4.11	4.5892	21.4283	139.839
12.4407	4.5326	4.1118	4.6008	20.5684	141.863
12.5664	4.5461	4.1134	4.6127	19.7468	143.839
12.692	4.5597	4.115	4.6246	18.9622	145.767
12.8177	4.5733	4.1166	4.6368	18.2132	147.65
12.9434	4.5871	4.118	4.6491	17.4985	149.488
13.069	4.601	4.1195	4.6615	16.8166	151.283
13.1947	4.6149	4.1208	4.6741	16.1662	153.036
13.3204	4.629	4.1221	4.6868	15.5459	154.75
13.446	4.6431	4.1234	4.6997	14.9543	156.425
13.5717	4.6573	4.1246	4.7127	14.3901	158.062
13.6973	4.6717	4.1258	4.7259	13.852	159.664
13.823	4.6861	4.1269	4.7392	13.3388	161.231
13.9487	4.7005	4.128	4.7526	12.8492	162.764
14.0743	4.7151	4.129	4.7661	12.3821	164.266
14.2	4.7298	4.13	4.7797	11.9363	165.737
14.3257	4.7445	4.131	4.7935	11.5109	167.177
14.4513	4.7593	4.1319	4.8074	11.1047	168.589
14.577	4.7743	4.1328	4.8214	10.7168	169.974
14.7027	4.7892	4.1337	4.8355	10.3463	171.331
14.8283	4.8043	4.1345	4.8498	9.9923	172.663
14.954	4.8195	4.1354	4.8641	9.654	173.97
15.0796	4.8347	4.1361	4.8786	9.3306	175.254
15.2053	4.85	4.1369	4.8931	9.0212	176.513
15.331	4.8654	4.1376	4.9078	8.7253	177.751
15.4566	4.8809	4.1383	4.9225	8.4421	178.967
15.5823	4.8964	4.139	4.9374	8.1709	180.162
15.708	4.9121	4.1397	4.9524	7.9113	181.337
15.8336	4.9277	4.1403	4.9674	7.6625	182.492
15.9593	4.9435	4.141	4.9826	7.4241	183.628
16.085	4.9594	4.1416	4.9978	7.1956	184.745
16.2106	4.9753	4.1422	5.0131	6.9764	185.845
16.3363	4.9913	4.1427	5.0285	6.7661	186.928
16.4619	5.0073	4.1433	5.0441	6.5642	187.993
16.5876	5.0235	4.1438	5.0597	6.3704	189.043
16.7133	5.0397	4.1443	5.0753	6.1843	190.076
16.8389	5.056	4.1448	5.0911	6.0055	191.094
16.9646	5.0723	4.1453	5.107	5.8337	192.097
17.0903	5.0887	4.1458	5.1229	5.6684	193.085
17.2159	5.1052	4.1463	5.1389	5.5095	194.059
17.3416	5.1217	4.1467	5.155	5.3566	195.02
17.4673	5.1383	4.1472	5.1712	5.2094	195.966
17.5929	5.155	4.1476	5.1875	5.0677	196.9
17.7186	5.1718	4.148	5.2038	4.9312	197.82
17.8442	5.1886	4.1484	5.2202	4.7997	198.728
17.9699	5.2055	4.1488	5.2367	4.673	199.624
18.0956	5.2224	4.1492	5.2532	4.5508	200.507
18.2212	5.2394	4.1495	5.2699	4.433	201.379
18.3469	5.2565	4.1499	5.2866	4.3193	202.24
18.4726	5.2736	4.1503	5.3033	4.2096	203.089
18.5982	5.2908	4.1506	5.3202	4.1037	203.927
18.7239	5.308	4.1509	5.3371	4.0015	204.755
18.8496	5.3253	4.1513	5.354	3.9027	205.572
18.9752	5.3427	4.1516	5.3711	3.8072	206.379
19.1009	5.3601	4.1519	5.3882	3.715	207.175
19.2265	5.3776	4.1522	5.4054	3.6258	207.962
19.3522	5.3951	4.1525	5.4226	3.5396	208.739
19.4779	5.4127	4.1528	5.4399	3.4562	209.506
19.6035	5.4303	4.1531	5.4573	3.3754	210.264
19.7292	5.4481	4.1533	5.4747	3.2973	211.013
19.8549	5.4658	4.1536	5.4922	3.2216	211.753
19.9805	5.4836	4.1539	5.5098	3.1844	212.121

## Sheet: Figure 2
t, fs	excitonic part (lossless cavity)	photonic part (lossless cavity)	excitonic part (lossy cavity)	photonic part (lossy cavity)	ground state (lossy cavity)
0	0.3108	0.6892	0.3108	0.6892	0
1	0.3107	0.6892	0.3107	0.6892	0.0449
2	0.3104	0.6895	0.3104	0.6895	0.0873
3	0.3104	0.6896	0.3104	0.6896	0.1269
4	0.312	0.6879	0.312	0.6879	0.1637
5	0.3172	0.6827	0.3172	0.6827	0.198
6	0.3276	0.6723	0.3276	0.6723	0.2305
7	0.343	0.6568	0.343	0.6568	0.2619
8	0.3611	0.6387	0.3611	0.6387	0.2927
9	0.3774	0.6224	0.3774	0.6224	0.3225
10	0.3867	0.6131	0.3867	0.6131	0.3512
11	0.3853	0.6145	0.3853	0.6145	0.3785
12	0.3727	0.6271	0.3727	0.6271	0.4042
13	0.3529	0.6469	0.3529	0.6469	0.4283
14	0.3335	0.6663	0.3335	0.6663	0.451
15	0.3233	0.6766	0.3233	0.6766	0.4724
16	0.3285	0.6714	0.3285	0.6714	0.4927
17	0.35	0.6499	0.35	0.6499	0.5122
18	0.3814	0.6185	0.3814	0.6185	0.531
19	0.4114	0.5885	0.4114	0.5885	0.5493
20	0.4278	0.5721	0.4278	0.5721	0.5669
21	0.4227	0.5773	0.4227	0.5773	0.5839
22	0.3961	0.6038	0.3961	0.6038	0.6001
23	0.3565	0.6435	0.3565	0.6435	0.6156
24	0.3173	0.6826	0.3173	0.6826	0.6303
25	0.292	0.7079	0.292	0.7079	0.6442
26	0.2887	0.7113	0.2887	0.7113	0.6575
27	0.3069	0.693	0.3069	0.693	0.67
28	0.3391	0.6609	0.3391	0.6609	0.6817
29	0.3735	0.6265	0.3735	0.6265	0.6928
30	0.3993	0.6006	0.3993	0.6006	0.7032
31	0.4106	0.5893	0.4106	0.5893	0.713
32	0.408	0.5919	0.408	0.5919	0.7222
33	0.3976	0.6023	0.3976	0.6023	0.7309
34	0.388	0.6118	0.388	0.6118	0.7389
35	0.3869	0.613	0.3869	0.613	0.7465
36	0.3978	0.602	0.3978	0.602	0.7535
37	0.42	0.5798	0.42	0.5798	0.7601
38	0.4486	0.5513	0.4486	0.5513	0.7662
39	0.4766	0.5232	0.4766	0.5232	0.7719
40	0.4978	0.5021	0.4978	0.5021	0.7773
41	0.5078	0.4921	0.5078	0.4921	0.7823
42	0.5057	0.4941	0.5057	0.4941	0.7871
43	0.4946	0.5052	0.4946	0.5052	0.7916
44	0.4802	0.5196	0.4802	0.5196	0.796
45	0.4691	0.5307	0.4691	0.5307	0.8003
46	0.4654	0.5344	0.4654	0.5344	0.8045
47	0.4688	0.531	0.4688	0.531	0.8085
48	0.4745	0.5252	0.4745	0.5252	0.8125
49	0.4755	0.5243	0.4755	0.5243	0.8164
50	0.4662	0.5335	0.4662	0.5335	0.8201
51	0.4491	0.5506	0.4491	0.5506	0.8233
52	0.426	0.5737	0.426	0.5737	0.8267
53	0.4081	0.5916	0.4081	0.5916	0.83
54	0.4035	0.5962	0.4035	0.5962	0.833
55	0.4145	0.5852	0.4145	0.5852	0.836
56	0.4367	0.563	0.4367	0.563	0.8387
57	0.4618	0.5378	0.4618	0.5378	0.8414
58	0.4818	0.5178	0.4818	0.5178	0.8439
59	0.4915	0.5081	0.4915	0.5081	0.8463
60	0.4899	0.5097	0.4899	0.5097	0.8486
61	0.4796	0.52	0.4796	0.52	0.8508
62	0.465	0.5347	0.465	0.5347	0.8529
63	0.4508	0.5489	0.4508	0.5489	0.8549
64	0.4412	0.5585	0.4412	0.5585	0.8568
65	0.4382	0.5616	0.4382	0.5616	0.8586
66	0.441	0.5588	0.441	0.5588	0.8604
67	0.446	0.5537	0.446	0.5537	0.8621
68	0.4481	0.5517	0.4481	0.5517	0.8637
69	0.4429	0.5568	0.4429	0.5568	0.8654
70	0.4304	0.5692	0.4304	0.5692	0.867
71	0.4156	0.5841	0.4156	0.5841	0.8685
72	0.406	0.5936	0.406	0.5936	0.87
73	0.4077	0.592	0.4077	0.592	0.8714
74	0.4217	0.578	0.4217	0.578	0.8728
75	0.4445	0.5551	0.4445	0.5551	0.874
76	0.4707	0.529	0.4707	0.529	0.8753
77	0.4949	0.5047	0.4949	0.5047	0.8764
78	0.5141	0.4856	0.5141	0.4856	0.8775
79	0.5267	0.4729	0.5267	0.4729	0.8785
80	0.5336	0.4661	0.5336	0.4661	0.8795
81	0.5371	0.4625	0.5371	0.4625	0.8804
82	0.5414	0.4583	0.5414	0.4583	0.8812
83	0.5506	0.449	0.5506	0.449	0.8819
84	0.568	0.4317	0.568	0.4317	0.8825
85	0.5937	0.406	0.5937	0.406	0.8832
86	0.6246	0.375	0.6246	0.375	0.8838
87	0.6549	0.3447	0.6549	0.3447	0.8844
88	0.6778	0.3218	0.6778	0.3218	0.8849
89	0.6879	0.3117	0.6879	0.3117	0.8855
90	0.6838	0.3158	0.6838	0.3158	0.886
91	0.6687	0.3309	0.6687	0.3309	0.8866
92	0.6494	0.3502	0.6494	0.3502	0.8872
93	0.6337	0.3658	0.6337	0.3658	0.8877
94	0.6277	0.3719	0.6277	0.3719	0.8882
95	0.6334	0.3662	0.6334	0.3662	0.8887
96	0.6492	0.3505	0.6492	0.3505	0.8892
97	0.6699	0.3298	0.6699	0.3298	0.8897
98	0.6893	0.3104	0.6893	0.3104	0.8902
99	0.7017	0.298	0.7017	0.298	0.8906
100	0.7033	0.2964	0.7033	0.2964	0.891
101	0.6945	0.3052	0.6945	0.3052	0.8914
102	0.6748	0.3248	0.6748	0.3248	0.8919
103	0.6491	0.3506	0.6491	0.3506	0.8923
104	0.6234	0.3762	0.6234	0.3762	0.8928
105	0.6047	0.3949	0.6047	0.3949	0.8932
106	0.5983	0.4013	0.5983	0.4013	0.8937
107	0.6061	0.3935	0.6061	0.3935	0.8941
108	0.6254	0.3743	0.6254	0.3743	0.8946
109	0.6495	0.3501	0.6495	0.3501	0.8951
110	0.6706	0.329	0.6706	0.329	0.8955
111	0.6826	0.317	0.6826	0.317	0.896
112	0.6832	0.3164	0.6832	0.3164	0.8964
113	0.6744	0.3251	0.6744	0.3251	0.8968
114	0.6614	0.3381	0.6614	0.3381	0.8971
115	0.6496	0.3499	0.6496	0.3499	0.8974
116	0.6435	0.3561	0.6435	0.3561	0.8977
117	0.6446	0.3549	0.6446	0.3549	0.898
118	0.6521	0.3474	0.6521	0.3474	0.8983
119	0.6625	0.3371	0.6625	0.3371	0.8986
120	0.6707	0.3288	0.6707	0.3288	0.8988
121	0.6721	0.3274	0.6721	0.3274	0.8991
122	0.6638	0.3357	0.6638	0.3357	0.8993
123	0.6465	0.353	0.6465	0.353	0.8996
124	0.6248	0.3746	0.6248	0.3746	0.8998
125	0.6059	0.3935	0.6059	0.3935	0.9001
126	0.5968	0.4027	0.5968	0.4027	0.9004
127	0.6014	0.3981	0.6014	0.3981	0.9006
128	0.6188	0.3807	0.6188	0.3807	0.9009
129	0.6438	0.3556	0.6438	0.3556	0.9011
130	0.6688	0.3307	0.6688	0.3307	0.9014
131	0.6867	0.3128	0.6867	0.3128	0.9017
132	0.6936	0.3058	0.6936	0.3058	0.9019
133	0.6904	0.3091	0.6904	0.3091	0.9022
134	0.6807	0.3187	0.6807	0.3187	0.9025
135	0.6695	0.3299	0.6695	0.3299	0.9027
136	0.6605	0.3389	0.6605	0.3389	0.903
137	0.6556	0.3438	0.6556	0.3438	0.9032
138	0.6545	0.345	0.6545	0.345	0.9034
139	0.6557	0.3438	0.6557	0.3438	0.9036
140	0.6577	0.3418	0.6577	0.3418	0.9038
141	0.66	0.3396	0.66	0.3396	0.904
142	0.6628	0.3367	0.6628	0.3367	0.9042
143	0.6672	0.3323	0.6672	0.3323	0.9045
144	0.6737	0.3258	0.6737	0.3258	0.9047
145	0.6823	0.3172	0.6823	0.3172	0.9049
146	0.6922	0.3072	0.6922	0.3072	0.9051
147	0.7021	0.2972	0.7021	0.2972	0.9053
148	0.7101	0.2891	0.7101	0.2891	0.9055
149	0.7146	0.2846	0.7146	0.2846	0.9057
150	0.7148	0.2844	0.7148	0.2844	0.906
151	0.7121	0.2869	0.7121	0.2869	0.9062
152	0.7083	0.2907	0.7083	0.2907	0.9064
153	0.7063	0.2926	0.7063	0.2926	0.9066
154	0.7079	0.291	0.7079	0.291	0.9069
155	0.7132	0.2856	0.7132	0.2856	0.9071
156	0.7206	0.2782	0.7206	0.2782	0.9074
157	0.7272	0.2716	0.7272	0.2716	0.9076
158	0.7302	0.2686	0.7302	0.2686	0.9079
159	0.7275	0.2712	0.7275	0.2712	0.9081
160	0.7192	0.2795	0.7192	0.2795	0.9084
161	0.7078	0.291	0.7078	0.291	0.9086
162	0.6977	0.301	0.6977	0.301	0.9089
163	0.6941	0.3046	0.6941	0.3046	0.9091
164	0.7001	0.2986	0.7001	0.2986	0.9093
165	0.7158	0.2829	0.7158	0.2829	0.9095
166	0.7371	0.2616	0.7371	0.2616	0.9098
167	0.758	0.2407	0.758	0.2407	0.91
168	0.772	0.2268	0.772	0.2268	0.9102
169	0.7748	0.2239	0.7748	0.2239	0.9103
170	0.7663	0.2324	0.7663	0.2324	0.9105
171	0.7496	0.2491	0.7496	0.2491	0.9107
172	0.7305	0.2681	0.7305	0.2681	0.9109
173	0.7153	0.2834	0.7153	0.2834	0.9111
174	0.7084	0.2903	0.7084	0.2903	0.9113
175	0.712	0.2867	0.712	0.2867	0.9115
176	0.7248	0.2738	0.7248	0.2738	0.9116
177	0.743	0.2557	0.743	0.2557	0.9118
178	0.7609	0.2377	0.7609	0.2377	0.912
179	0.7736	0.225	0.7736	0.225	0.9122
180	0.7776	0.221	0.7776	0.221	0.9124
181	0.7722	0.2264	0.7722	0.2264	0.9126
182	0.7597	0.2389	0.7597	0.2389	0.9128
183	0.7444	0.2542	0.7444	0.2542	0.913
184	0.7316	0.267	0.7316	0.267	0.9132
185	0.7255	0.273	0.7255	0.273	0.9134
186	0.7285	0.27	0.7285	0.27	0.9136
187	0.7401	0.2584	0.7401	0.2584	0.9138
188	0.7575	0.241	0.7575	0.241	0.914
189	0.7766	0.2218	0.7766	0.2218	0.9142
190	0.7934	0.2051	0.7934	0.2051	0.9144
191	0.8043	0.1942	0.8043	0.1942	0.9145
192	0.8076	0.1908	0.8076	0.1908	0.9147
193	0.8038	0.1946	0.8038	0.1946	0.9148
194	0.7949	0.2036	0.7949	0.2036	0.915
195	0.7838	0.2146	0.7838	0.2146	0.9152
196	0.7739	0.2245	0.7739	0.2245	0.9154
197	0.7678	0.2306	0.7678	0.2306	0.9156
198	0.7668	0.2315	0.7668	0.2315	0.9158
199	0.7709	0.2275	0.7709	0.2275	0.916
200	0.7785	0.2199	0.7785	0.2199	0.9162
201	0.7865	0.2118
202	0.7943	0.204
203	0.7983	0.2
204	0.7962	0.2021
205	0.7867	0.2115
206	0.771	0.2272
207	0.7528	0.2455
208	0.7377	0.2605
209	0.7313	0.2669
210	0.7358	0.2624
211	0.7489	0.2493
212	0.7656	0.2326
213	0.78	0.2181
214	0.7885	0.2096
215	0.7899	0.2081
216	0.7855	0.2125
217	0.7779	0.22
218	0.7702	0.2277
219	0.765	0.2329
220	0.7636	0.2343
221	0.7658	0.232
222	0.7704	0.2275
223	0.7755	0.2224
224	0.7797	0.2182
225	0.7825	0.2153
226	0.7844	0.2134
227	0.7861	0.2118
228	0.7879	0.21
229	0.7899	0.208
230	0.7919	0.206
231	0.7939	0.204
232	0.7959	0.2019
233	0.7985	0.1993
234	0.8022	0.1957
235	0.8071	0.1908
236	0.8125	0.1854
237	0.817	0.1809
238	0.8192	0.1786
239	0.8191	0.1787
240	0.8176	0.1802
241	0.8168	0.181
242	0.8181	0.1797
243	0.8216	0.1762
244	0.8264	0.1714
245	0.8314	0.1665
246	0.8358	0.162
247	0.84	0.158
248	0.8437	0.1542
249	0.8465	0.1515
250	0.8474	0.1506
251	0.8461	0.1518
252	0.8424	0.1554
253	0.8376	0.1602
254	0.8334	0.1644
255	0.8311	0.1667
256	0.8305	0.1672
257	0.8304	0.1673
258	0.8291	0.1686
259	0.8257	0.1719
260	0.8205	0.1771
261	0.8152	0.1824
262	0.8122	0.1854
263	0.8133	0.1843
264	0.8184	0.1792
265	0.8261	0.1715
266	0.8337	0.1639
267	0.8392	0.1584
268	0.8417	0.1559
269	0.8418	0.1557
270	0.8406	0.157
271	0.8387	0.1589
272	0.8368	0.1609
273	0.8352	0.1625
274	0.8347	0.1631
275	0.8361	0.1617
276	0.8399	0.158
277	0.8453	0.1526
278	0.8507	0.1472
279	0.854	0.144
280	0.8535	0.1445
281	0.849	0.1491
282	0.8421	0.156
283	0.8366	0.1616
284	0.8341	0.1642
285	0.8373	0.1609
286	0.8461	0.1521
287	0.8579	0.1404
288	0.8692	0.129
289	0.8773	0.1208
290	0.8808	0.1174
291	0.8796	0.1186
292	0.8753	0.1228
293	0.8704	0.1277
294	0.8671	0.131
295	0.8669	0.1312
296	0.8693	0.1288
297	0.8725	0.1256
298	0.8743	0.1238
299	0.8731	0.1249
300	0.8688	0.1293

## Sheet: Figure 3
t, fs	<z>, um (lossless cavity)	RMSD, um (lossless cavity)	MSD, um^2 (lossless cavity)	<z>, um (lossy cavity)	RMSD, um (lossy cavity)	MSD, um^2 (lossy cavity)
0	5	1.004	0	5	1.004	0
1	5.0664	1.004	0.0044	5.0664	1.0038	0.004
2	5.1327	1.0039	0.0175	5.1327	1.0036	0.0169
3	5.1991	1.0037	0.0391	5.1989	1.0035	0.0387
4	5.2654	1.0032	0.0689	5.2648	1.0036	0.0692
5	5.3315	1.0023	0.1066	5.3301	1.0037	0.1084
6	5.397	1.0013	0.1521	5.3942	1.0043	0.156
7	5.4612	1.0004	0.2055	5.4565	1.0056	0.2116
8	5.5239	1.0001	0.2667	5.5164	1.0078	0.2743
9	5.5848	1.0011	0.3362	5.5737	1.0107	0.3427
10	5.6444	1.0034	0.4141	5.6288	1.0143	0.4161
11	5.7035	1.0069	0.5008	5.6826	1.0182	0.4947
12	5.7633	1.011	0.5967	5.7365	1.0223	0.5794
13	5.8248	1.015	0.7026	5.7916	1.0264	0.6721
14	5.8883	1.0187	0.8188	5.8488	1.0306	0.7746
15	5.9534	1.0216	0.9446	5.9079	1.0351	0.8878
16	6.0189	1.0238	1.0782	5.968	1.0403	1.0112
17	6.0832	1.0256	1.2172	6.0273	1.0465	1.1425
18	6.1449	1.0281	1.3598	6.0837	1.0543	1.2781
19	6.2035	1.0323	1.5061	6.1357	1.0643	1.4145
20	6.2596	1.0389	1.658	6.1827	1.0764	1.5494
21	6.3151	1.0477	1.8192	6.2255	1.0906	1.6833
22	6.3722	1.0581	1.9945	6.2662	1.1064	1.8195
23	6.4327	1.0688	2.1869	6.3074	1.1235	1.9636
24	6.4972	1.0788	2.3974	6.3509	1.1418	2.1206
25	6.565	1.0876	2.6242	6.3974	1.1611	2.293
26	6.6343	1.0953	2.8628	6.4458	1.1813	2.4778
27	6.7029	1.1029	3.1083	6.4935	1.2023	2.668
28	6.7688	1.1119	3.3568	6.5375	1.2238	2.8538
29	6.8311	1.1232	3.6067	6.5757	1.246	3.0272
30	6.8903	1.1375	3.8591	6.6069	1.2687	3.1839
31	6.9474	1.1542	4.1167	6.6323	1.2919	3.3253
32	7.0041	1.172	4.382	6.6537	1.3157	3.4578
33	7.0614	1.1894	4.6561	6.6739	1.34	3.5897
34	7.1198	1.2052	4.9382	6.6949	1.3648	3.7273
35	7.1787	1.2192	5.2253	6.7175	1.3899	3.8736
36	7.2372	1.2312	5.513	6.7415	1.4153	4.0279
37	7.294	1.242	5.7972	6.7657	1.4406	4.1851
38	7.3483	1.2524	6.0749	6.7884	1.4656	4.3386
39	7.3998	1.2627	6.3457	6.808	1.4899	4.4807
40	7.449	1.2737	6.6122	6.8231	1.5138	4.6074
41	7.4967	1.286	6.8796	6.8336	1.5376	4.7183
42	7.5441	1.3	7.1544	6.8398	1.5606	4.8123
43	7.592	1.316	7.4424	6.843	1.5828	4.8941
44	7.6411	1.3339	7.7465	6.8446	1.6045	4.9689
45	7.6913	1.3529	8.0654	6.8458	1.6258	5.0422
46	7.7421	1.3723	8.3945	6.8477	1.6473	5.1195
47	7.7931	1.3906	8.727	6.8507	1.6693	5.2036
48	7.8437	1.4069	9.0579	6.8544	1.6924	5.295
49	7.894	1.4216	9.3883	6.8581	1.7173	5.3939
50	7.9449	1.436	9.7265	6.8607	1.7435	5.4941
51	7.992	1.4505	10.0481	6.8611	1.7678	5.5807
52	8.0465	1.4693	10.4317	6.8594	1.7932	5.6647
53	8.1032	1.4902	10.8424	6.8552	1.8164	5.7333
54	8.1611	1.512	11.271	6.8491	1.8368	5.785
55	8.2188	1.5336	11.7046	6.8414	1.8547	5.8224
56	8.2746	1.5546	12.1319	6.8329	1.8709	5.8517
57	8.3279	1.5753	12.5483	6.824	1.8866	5.8785
58	8.3787	1.5964	12.9558	6.8154	1.9027	5.9078
59	8.4278	1.6182	13.3608	6.8066	1.9188	5.9379
60	8.4766	1.6408	13.7708	6.7978	1.9346	5.9668
61	8.526	1.6637	14.1929	6.7882	1.9501	5.9927
62	8.5768	1.6871	14.6314	6.7777	1.9644	6.0112
63	8.6291	1.7107	15.0887	6.7662	1.9775	6.022
64	8.6827	1.7347	15.5633	6.7535	1.989	6.0227
65	8.7368	1.759	16.05	6.7399	1.9981	6.0116
66	8.7909	1.7833	16.5432	6.7257	2.0054	5.9914
67	8.8445	1.8078	17.04	6.7109	2.0112	5.9643
68	8.8974	1.833	17.5419	6.696	2.0178	5.9398
69	8.9505	1.8593	18.0554	6.6812	2.026	5.923
70	9.0044	1.8865	18.5864	6.6669	2.0358	5.915
71	9.06	1.9139	19.1383	6.6532	2.0458	5.9106
72	9.117	1.9405	19.7072	6.6402	2.0547	5.9041
73	9.1745	1.9662	20.2847	6.6274	2.0612	5.8891
74	9.2312	1.9916	20.8612	6.6146	2.0654	5.8648
75	9.2858	2.0173	21.4294	6.6016	2.0682	5.8345
76	9.3378	2.0436	21.9849	6.5883	2.0702	5.8006
77	9.3872	2.0702	22.5249	6.5752	2.0722	5.7671
78	9.4345	2.0959	23.0495	6.5626	2.0747	5.7382
79	9.4804	2.1201	23.5606	6.5509	2.0776	5.7135
80	9.5254	2.1425	24.061	6.5403	2.0805	5.6931
81	9.5699	2.1634	24.5567	6.5306	2.0833	5.6749
82	9.614	2.1837	25.0495	6.522	2.086	5.6598
83	9.6573	2.2042	25.5408	6.5142	2.0879	5.6441
84	9.6992	2.225	26.0247	6.5073	2.0893	5.6293
85	9.7388	2.2456	26.4912	6.5008	2.0899	5.6123
86	9.7757	2.2654	26.9317	6.4949	2.0897	5.5936
87	9.8097	2.2839	27.3415	6.4889	2.0886	5.5711
88	9.8411	2.3011	27.7234	6.483	2.0866	5.545
89	9.8711	2.3172	28.0892	6.477	2.0843	5.518
90	9.901	2.3329	28.454	6.4712	2.0822	5.492
91	9.9319	2.3488	28.8323	6.4659	2.081	5.4712
92	9.9646	2.3652	29.2332	6.461	2.0805	5.4552
93	9.9987	2.3825	29.6557	6.4567	2.081	5.4448
94	10.0336	2.4008	30.0932	6.453	2.0824	5.4399
95	10.0684	2.4196	30.5349	6.4497	2.0835	5.4346
96	10.1019	2.4384	30.9675	6.4469	2.084	5.4283
97	10.1338	2.4566	31.3829	6.4442	2.083	5.4168
98	10.1641	2.4733	31.7771	6.4416	2.0808	5.4
99	10.1931	2.4885	32.153	6.4392	2.0778	5.3803
100	10.2215	2.503	32.521	6.4366	2.0737	5.3561
101	10.248	2.516	32.8637	6.4343	2.0704	5.3358
102	10.2783	2.5323	33.2644	6.4315	2.0665	5.3118
103	10.3106	2.5509	33.7013	6.4289	2.0636	5.2922
104	10.3453	2.5723	34.1814	6.4262	2.0618	5.2771
105	10.3824	2.5957	34.6997	6.4236	2.0603	5.2632
106	10.4208	2.6202	35.2424	6.4211	2.0589	5.2503
107	10.4593	2.6445	35.7892	6.4185	2.0574	5.2368
108	10.4966	2.6677	36.3216	6.4159	2.0556	5.2223
109	10.5319	2.6894	36.8264	6.4134	2.0529	5.204
110	10.5646	2.7097	37.2994	6.4108	2.0496	5.1833
111	10.5955	2.7292	37.7506	6.4083	2.0459	5.161
112	10.6255	2.749	38.1951	6.4059	2.0422	5.1392
113	10.6558	2.7697	38.6512	6.4038	2.0382	5.1171
114	10.6874	2.7914	39.1305	6.4019	2.0346	5.097
115	10.7205	2.8138	39.6337	6.4003	2.0305	5.0757
116	10.7549	2.836	40.1545	6.3992	2.0262	5.0551
117	10.79	2.8574	40.6804	6.3983	2.0217	5.0345
118	10.8244	2.8779	41.1986	6.398	2.0173	5.0157
119	10.8575	2.8983	41.703	6.3979	2.0126	4.9968
120	10.8894	2.9196	42.2007	6.3982	2.0082	4.98
121	10.9203	2.9427	42.702	6.3988	2.0035	4.9627
122	10.9518	2.9676	43.2232	6.3991	1.9987	4.9446
123	10.9851	2.9938	43.7761	6.3995	1.9938	4.9257
124	11.0211	3.0201	44.3669	6.3996	1.9892	4.9077
125	11.0595	3.0461	44.9889	6.3995	1.9854	4.8923
126	11.0995	3.0714	45.629	6.3993	1.9821	4.8787
127	11.1396	3.0958	46.2702	6.3991	1.9799	4.8693
128	11.178	3.1201	46.895	6.399	1.978	4.8619
129	11.2138	3.145	47.4947	6.3991	1.9768	4.8572
130	11.2466	3.1712	48.0683	6.3997	1.9757	4.8545
131	11.2772	3.1983	48.6251	6.4008	1.9753	4.8559
132	11.307	3.2255	49.1737	6.4023	1.9753	4.8603
133	11.3369	3.2515	49.721	6.4045	1.9769	4.8726
134	11.3678	3.2752	50.268	6.4072	1.9794	4.8901
135	11.3998	3.2968	50.8176	6.4105	1.9829	4.9131
136	11.4324	3.3171	51.371	6.4141	1.9865	4.9377
137	11.4653	3.3377	51.9331	6.4178	1.9891	4.9585
138	11.4984	3.36	52.5104	6.4213	1.9904	4.9738
139	11.5312	3.3846	53.1042	6.4244	1.9907	4.9841
140	11.5644	3.4108	53.7165	6.4272	1.9901	4.9895
141	11.5977	3.4378	54.3398	6.4295	1.9895	4.9933
142	11.631	3.4645	54.9652	6.4317	1.9885	4.9958
143	11.6642	3.4903	55.5857	6.4337	1.9883	5.0009
144	11.6968	3.5147	56.1925	6.4358	1.9891	5.0101
145	11.7286	3.5375	56.7797	6.4383	1.9911	5.0251
146	11.7593	3.5589	57.3454	6.4408	1.9941	5.0442
147	11.7886	3.5794	57.8892	6.4437	1.9974	5.0658
148	11.8167	3.5998	58.4179	6.4467	2.0008	5.0882
149	11.8441	3.6209	58.9449	6.4498	2.0042	5.1106
150	11.8715	3.6428	59.4795	6.4528	2.0074	5.1324
151	11.8967	3.6633	59.976	6.4556	2.0108	5.1543
152	11.9249	3.6866	60.5376	6.4583	2.015	5.1788
153	11.9537	3.7098	61.1085	6.4608	2.0195	5.2042
154	11.9825	3.7325	61.6786	6.4633	2.0243	5.231
155	12.0109	3.7543	62.2396	6.4658	2.0288	5.2565
156	12.0386	3.775	62.7838	6.4686	2.0331	5.2825
157	12.0653	3.7949	63.3113	6.472	2.0369	5.3077
158	12.0914	3.8144	63.8289	6.4756	2.0399	5.3308
159	12.1174	3.834	64.3498	6.4792	2.0422	5.3505
160	12.144	3.8547	64.8883	6.4824	2.0438	5.3667
161	12.1715	3.8774	65.4557	6.4848	2.0447	5.3775
162	12.2002	3.9019	66.0598	6.4866	2.045	5.3841
163	12.2301	3.9276	66.6925	6.4875	2.045	5.387
164	12.2604	3.9529	67.3315	6.4881	2.0452	5.3895
165	12.2899	3.9764	67.947	6.4886	2.0455	5.3917
166	12.3176	3.9975	68.5196	6.4892	2.0459	5.3953
167	12.3425	4.0168	69.0387	6.4902	2.0464	5.4006
168	12.365	4.0352	69.5179	6.4917	2.0477	5.4102
169	12.386	4.0539	69.9797	6.4938	2.0495	5.424
170	12.4072	4.0733	70.4503	6.4965	2.0524	5.4441
171	12.4298	4.0936	70.9519	6.4996	2.0559	5.4676
172	12.4547	4.1148	71.4959	6.5032	2.0594	5.4928
173	12.4819	4.1367	72.0834	6.507	2.0635	5.5211
174	12.5106	4.159	72.6993	6.5108	2.067	5.5469
175	12.5398	4.1813	73.3238	6.5148	2.07	5.5717
176	12.5682	4.2028	73.9335	6.5188	2.0726	5.5945
177	12.5945	4.2234	74.5061	6.5226	2.0741	5.612
178	12.6185	4.243	75.0365	6.5263	2.0754	5.6289
179	12.64	4.2625	75.5298	6.5298	2.0763	5.6434
180	12.6602	4.2828	76.0127	6.5332	2.0771	5.6573
181	12.6806	4.3047	76.5134	6.5365	2.0777	5.6696
182	12.7026	4.3281	77.0535	6.5396	2.0791	5.685
183	12.727	4.3521	77.6399	6.5426	2.0798	5.6973
184	12.7542	4.3755	78.2653	6.5454	2.0807	5.7098
185	12.7831	4.3973	78.905	6.548	2.0814	5.7206
186	12.8123	4.4172	79.5352	6.5506	2.0822	5.7322
187	12.8399	4.436	80.1337	6.5531	2.0826	5.7413
188	12.8652	4.4539	80.6902	6.5555	2.0823	5.7476
189	12.888	4.4711	81.2032	6.558	2.0816	5.7524
190	12.9088	4.4876	81.6794	6.5606	2.0807	5.757
191	12.9281	4.5041	82.1341	6.5636	2.0797	5.7621
192	12.9467	4.521	82.5813	6.567	2.0788	5.7687
193	12.9655	4.5384	83.0376	6.5706	2.0781	5.7772
194	12.9853	4.556	83.5139	6.5745	2.0775	5.7868
195	13.0066	4.5734	84.0136	6.5782	2.0773	5.7981
196	13.0289	4.5907	84.5292	6.5818	2.0781	5.8127
197	13.0518	4.6079	85.0564	6.585	2.0787	5.8252
198	13.0749	4.6256	85.5914	6.5877	2.0799	5.8387
199	13.0973	4.6444	86.1286	6.5902	2.081	5.8516
200	13.1187	4.6644	86.662	6.5925	2.0822	5.8636

## Sheet: Figure 4
t, fs	excitonic part (lossless cavity)	photonic part (lossless cavity)	excitonic part (lossy cavity)	photonic part (lossy cavity)	ground state (lossy cavity)
0	1	0	1	0	0
1	0.9914	0.0092	0.9916	0.0089	0.0026
2	0.9711	0.0292	0.9703	0.0273	0.005
3	0.9519	0.0485	0.9514	0.0438	0.007
4	0.9371	0.0633	0.9389	0.0548	0.0087
5	0.9291	0.0713	0.933	0.0589	0.0105
6	0.9299	0.0704	0.9349	0.0548	0.0125
7	0.9366	0.0635	0.9409	0.0457	0.0156
8	0.9454	0.0545	0.9459	0.0353	0.0209
9	0.9535	0.0464	0.9458	0.0261	0.0302
10	0.957	0.0428	0.9375	0.0214	0.0431
11	0.9547	0.045	0.9202	0.0229	0.0589
12	0.9472	0.0524	0.8967	0.0308	0.0745
13	0.9355	0.0639	0.8687	0.0452	0.088
14	0.9225	0.0769	0.8372	0.0645	0.1002
15	0.911	0.0883	0.8059	0.0859	0.11
16	0.9027	0.0966	0.7782	0.1064	0.1173
17	0.8992	0.1001	0.7569	0.1219	0.123
18	0.9008	0.0983	0.7444	0.1294	0.1278
19	0.9062	0.0929	0.7416	0.1278	0.1322
20	0.9131	0.0858	0.7475	0.1177	0.1362
21	0.9189	0.0798	0.759	0.1022	0.14
22	0.921	0.0777	0.7712	0.0861	0.1438
23	0.9181	0.0805	0.7797	0.0735	0.1476
24	0.9112	0.0874	0.7821	0.0669	0.1516
25	0.9018	0.0968	0.7786	0.0665	0.1555
26	0.8921	0.1064	0.7711	0.0698	0.1594
27	0.8837	0.1148	0.7634	0.0738	0.1631
28	0.8761	0.1224	0.7573	0.0759	0.167
29	0.869	0.1295	0.7541	0.0752	0.1709
30	0.8627	0.1358	0.754	0.0716	0.1746
31	0.8581	0.1404	0.7559	0.0661	0.1781
32	0.8571	0.1414	0.7588	0.06	0.1812
33	0.8606	0.138	0.7618	0.0541	0.1841
34	0.8673	0.1312	0.7646	0.0488	0.1865
35	0.8753	0.1232	0.7663	0.0448	0.1886
36	0.8822	0.1164	0.7669	0.0423	0.1905
37	0.8857	0.1128	0.766	0.0413	0.1923
38	0.886	0.1125	0.7638	0.0415	0.194
39	0.8844	0.114	0.7611	0.0425	0.1957
40	0.8828	0.1154	0.7586	0.0435	0.1973
41	0.8837	0.1145	0.7568	0.0438	0.1988
42	0.8876	0.1107	0.7561	0.0432	0.2004
43	0.8928	0.1054	0.7566	0.0412	0.202
44	0.897	0.1013	0.758	0.0383	0.2037
45	0.8973	0.101	0.7596	0.0348	0.2055
46	0.8924	0.106	0.7607	0.0318	0.2075
47	0.8835	0.115	0.7602	0.0301	0.2096
48	0.8735	0.1252	0.7575	0.0306	0.2117
49	0.8656	0.133	0.7527	0.0332	0.2139
50	0.8627	0.1359	0.7464	0.0375	0.2159
51	0.8653	0.1335	0.7403	0.0418	0.2176
52	0.8714	0.1272	0.7341	0.0461	0.2195
53	0.8787	0.12	0.7297	0.0485	0.2213
54	0.8844	0.1142	0.7283	0.0481	0.223
55	0.8874	0.1112	0.73	0.0445	0.2248
56	0.8881	0.1106	0.7342	0.0382	0.2267
57	0.8876	0.1112	0.7395	0.0308	0.2286
58	0.887	0.1118	0.7438	0.0245	0.2304
59	0.8868	0.1121	0.7453	0.021	0.2322
60	0.8893	0.1123	0.7431	0.0214	0.234
61	0.8883	0.1133	0.7369	0.0258	0.2356
62	0.8864	0.1152	0.7282	0.0328	0.2374
63	0.8843	0.1173	0.7186	0.0404	0.2393
64	0.8828	0.1187	0.7101	0.0466	0.2416
65	0.8828	0.1188	0.7039	0.05	0.2444
66	0.8847	0.1168	0.7001	0.0504	0.2478
67	0.8886	0.1129	0.6979	0.0488	0.2515
68	0.8939	0.1077	0.6962	0.047	0.2551
69	0.8991	0.1024	0.694	0.0465	0.2579
70	0.9027	0.0987	0.6908	0.0474	0.26
71	0.9037	0.0977	0.6872	0.0492	0.2617
72	0.902	0.0993	0.6845	0.0503	0.2633
73	0.8987	0.1025	0.6839	0.0493	0.2648
74	0.895	0.1061	0.6859	0.0458	0.2665
75	0.8923	0.1088	0.6897	0.0402	0.2682
76	0.8919	0.1092	0.6943	0.034	0.2698
77	0.8943	0.1067	0.6981	0.0287	0.2714
78	0.8998	0.1012	0.6998	0.0256	0.2729
79	0.9067	0.0943	0.699	0.025	0.2743
80	0.9126	0.0884	0.6966	0.0262	0.2756
81	0.915	0.086	0.6936	0.0278	0.2771
82	0.9127	0.0882	0.6914	0.0285	0.2786
83	0.9065	0.0943	0.6905	0.0278	0.2802
84	0.8992	0.1017	0.6906	0.026	0.2819
85	0.8937	0.1071	0.6906	0.0241	0.2838
86	0.8925	0.1083	0.6898	0.023	0.2857
87	0.8961	0.1047	0.688	0.0228	0.2877
88	0.9027	0.0982	0.6859	0.023	0.2896
89	0.9094	0.0915	0.6841	0.023	0.2913
90	0.9138	0.0871	0.6826	0.0229	0.293
91	0.9147	0.0861	0.681	0.0227	0.2946
92	0.9129	0.088	0.6789	0.0232	0.2962
93	0.9099	0.0909	0.676	0.0244	0.2977
94	0.9077	0.0932	0.6729	0.026	0.2993
95	0.9076	0.0934	0.6702	0.0271	0.3009
96	0.9098	0.0912	0.6689	0.0268	0.3024
97	0.9137	0.0874	0.6695	0.0247	0.3039
98	0.918	0.0832	0.672	0.0207	0.3054
99	0.921	0.0802	0.6755	0.0156	0.3069
100	0.922	0.0793	0.6791	0.0107	0.3083
101	0.921	0.0804	0.6809	0.0074	0.3095
102	0.919	0.0824	0.6811	0.0057	0.3109
103	0.9171	0.0843	0.6789	0.0065	0.3124
104	0.9163	0.0851	0.6746	0.0091	0.3139
105	0.917	0.0844	0.6692	0.0129	0.3156
106	0.9189	0.0824	0.6636	0.0167	0.3174
107	0.9213	0.0799	0.6589	0.0197	0.319
108	0.9236	0.0775	0.6556	0.0214	0.3206
109	0.9251	0.0761	0.6539	0.0216	0.322
110	0.9251	0.076	0.6538	0.0203	0.3233
111	0.9236	0.0774	0.6549	0.0179	0.3245
112	0.9206	0.0804	0.6569	0.0147	0.3257
113	0.9163	0.0847	0.6588	0.0114	0.327
114	0.9114	0.0896	0.66	0.0089	0.3283
115	0.9064	0.0945	0.6596	0.0081	0.3296
116	0.9018	0.099	0.6569	0.0094	0.3309
117	0.8982	0.1027	0.6521	0.0128	0.3323
118	0.8959	0.1051	0.646	0.0176	0.3336
119	0.8951	0.1058	0.6399	0.0226	0.3348
120	0.8964	0.1046	0.635	0.0262	0.336
121	0.8996	0.1014	0.6324	0.0276	0.3373
122	0.9041	0.0969	0.6326	0.0263	0.3385
123	0.9089	0.092	0.635	0.0226	0.3398
124	0.9134	0.0876	0.6388	0.0175	0.3412
125	0.9168	0.0841	0.6426	0.0124	0.3425
126	0.9189	0.082	0.6451	0.0085	0.3439
127	0.919	0.0818	0.6454	0.007	0.3452
128	0.9167	0.084	0.6428	0.0082	0.3466
129	0.9123	0.0884	0.6377	0.0119	0.348
130	0.9069	0.0938	0.6311	0.017	0.3494
131	0.9024	0.0982	0.6246	0.0219	0.351
132	0.9011	0.0994	0.6191	0.0256	0.3527
133	0.9039	0.0966	0.6154	0.0274	0.3546
134	0.9098	0.0907	0.6136	0.0273	0.3565
135	0.9165	0.0841	0.6134	0.0255	0.3584
136	0.9215	0.0792	0.6147	0.0226	0.3601
137	0.9229	0.0778	0.6167	0.0189	0.3617
138	0.9209	0.08	0.6191	0.0151	0.3632
139	0.9165	0.0845	0.6209	0.0121	0.3645
140	0.9112	0.0898	0.6214	0.0103	0.3658
141	0.9066	0.0945	0.6202	0.0101	0.3671
142	0.9033	0.0978	0.6176	0.0113	0.3685
143	0.902	0.0991	0.6139	0.0135	0.37
144	0.9035	0.0976	0.6095	0.0163	0.3715
145	0.908	0.093	0.6051	0.0191	0.3731
146	0.9153	0.0859	0.6012	0.0215	0.3747
147	0.9234	0.0777	0.5981	0.023	0.3763
148	0.9305	0.0706	0.5962	0.0234	0.3778
149	0.9349	0.0662	0.5953	0.0228	0.3792
150	0.9364	0.0653	0.5952	0.0216	0.3805
151	0.9342	0.0675	0.595	0.0204	0.3816
152	0.9299	0.0717	0.5946	0.0195	0.3829
153	0.9253	0.0763	0.5933	0.0193	0.3844
154	0.9216	0.08	0.5914	0.0198	0.3859
155	0.9196	0.0819	0.5891	0.0205	0.3875
156	0.9198	0.0817	0.5869	0.0209	0.3892
157	0.9221	0.0794	0.5852	0.0209	0.3909
158	0.9255	0.076	0.5836	0.0206	0.3927
159	0.929	0.0726	0.5819	0.0206	0.3944
160	0.931	0.0705	0.5796	0.0211	0.3961
161	0.931	0.0707	0.5771	0.022	0.3978
162	0.9288	0.0728	0.5748	0.0227	0.3995
163	0.9259	0.0757	0.5732	0.0227	0.4011
164	0.9233	0.0783	0.5727	0.0216	0.4027
165	0.9222	0.0793	0.5733	0.0195	0.4041
166	0.9225	0.0789	0.5747	0.0167	0.4055
167	0.9241	0.0773	0.5763	0.0138	0.4069
168	0.9264	0.0749	0.5771	0.0116	0.4083
169	0.9289	0.0723	0.5767	0.0106	0.4097
170	0.9311	0.07	0.5747	0.0111	0.4111
171	0.9325	0.0686	0.5714	0.0128	0.4126
172	0.9323	0.0687	0.5674	0.0153	0.4141
173	0.9303	0.0706	0.5634	0.0178	0.4156
174	0.927	0.0739	0.5602	0.0195	0.417
175	0.9232	0.0776	0.5582	0.0201	0.4184
176	0.92	0.0807	0.5575	0.0194	0.4198
177	0.9182	0.0825	0.5578	0.0179	0.4211
178	0.9177	0.083	0.5585	0.0158	0.4225
179	0.9181	0.0826	0.5592	0.0137	0.424
180	0.9186	0.082	0.5595	0.0119	0.4255
181	0.9188	0.0818	0.5592	0.0105	0.4272
182	0.9183	0.0823	0.5582	0.0098	0.4289
183	0.9173	0.0832	0.5563	0.0099	0.4306
184	0.916	0.0845	0.5537	0.0108	0.4324
185	0.915	0.0855	0.5507	0.012	0.4341
186	0.9151	0.0854	0.5481	0.0132	0.4357
187	0.9168	0.0837	0.5461	0.0137	0.4371
188	0.9196	0.0809	0.5451	0.0136	0.4384
189	0.9222	0.0783	0.5448	0.0128	0.4395
190	0.9224	0.0781	0.5449	0.0117	0.4405
191	0.9189	0.0817	0.5451	0.0108	0.4413
192	0.9121	0.0885	0.545	0.0101	0.442
193	0.9037	0.0969	0.5444	0.0099	0.4428
194	0.8964	0.1043	0.5433	0.0101	0.4437
195	0.892	0.1087	0.5421	0.0104	0.4446
196	0.8914	0.1093	0.5407	0.0108	0.4456
197	0.8943	0.1063	0.5393	0.0111	0.4467
198	0.8995	0.1011	0.5378	0.0115	0.4479
199	0.9051	0.0955	0.5364	0.0118	0.449
200	0.9098	0.0908	0.5353	0.0119	0.45
201	0.9121	0.0884	0.5348	0.0117	0.451
202	0.9129	0.0877	0.5345	0.0111	0.452
203	0.9114	0.0892	0.5347	0.0099	0.453
204	0.9078	0.0928	0.5349	0.0084	0.4542
205	0.9027	0.0979	0.5348	0.0072	0.4556
206	0.8973	0.1033	0.5334	0.0068	0.4573
207	0.8932	0.1074	0.53	0.0082	0.4594
208	0.8919	0.1088	0.5242	0.0117	0.4616
209	0.8947	0.106	0.5167	0.017	0.4638
210	0.9021	0.0986	0.5083	0.0232	0.4659
211	0.9127	0.0881	0.5004	0.029	0.468
212	0.9229	0.0778	0.4942	0.0333	0.4699
213	0.9293	0.0714	0.4904	0.0354	0.4716
214	0.9294	0.0714	0.4896	0.0346	0.4732
215	0.9233	0.0775	0.4918	0.0311	0.4746
216	0.9135	0.0873	0.4962	0.0254	0.4759
217	0.9034	0.0973	0.5014	0.0188	0.4773
218	0.8966	0.1041	0.506	0.013	0.4786
219	0.895	0.1057	0.5082	0.0094	0.4801
220	0.8985	0.1022	0.5075	0.0086	0.4816
221	0.905	0.0956	0.5041	0.0105	0.4832
222	0.9126	0.0879	0.499	0.0142	0.4848
223	0.9201	0.0804	0.4934	0.0182	0.4863
224	0.9265	0.074	0.4887	0.0215	0.4877
225	0.9316	0.0688	0.4855	0.0233	0.4891
226	0.9346	0.0659	0.4837	0.0238	0.4905
227	0.9338	0.0666	0.4828	0.0234	0.4919
228	0.9292	0.0711	0.482	0.0228	0.4933
229	0.922	0.0783	0.4809	0.0225	0.4947
230	0.9136	0.0866	0.4794	0.0226	0.496
231	0.9062	0.094	0.4778	0.0228	0.4974
232	0.9012	0.0989	0.4766	0.0227	0.4987
233	0.8995	0.1006	0.476	0.022	0.5
234	0.9014	0.0987	0.4762	0.0205	0.5012
235	0.906	0.0941	0.4771	0.0185	0.5024
236	0.9114	0.0887	0.4782	0.0163	0.5035
237	0.9163	0.0839	0.4789	0.0144	0.5046
238	0.9188	0.0814	0.4791	0.013	0.5058
239	0.9173	0.0829	0.4784	0.0124	0.5072
240	0.9119	0.0883	0.4771	0.0122	0.5086
241	0.9038	0.0964	0.4755	0.0123	0.5101
242	0.8941	0.106	0.4739	0.0124	0.5116
243	0.8859	0.1142	0.4723	0.0125	0.5132
244	0.8818	0.1183	0.4707	0.0127	0.5146
245	0.8824	0.1177	0.4688	0.0132	0.5159
246	0.8876	0.1126	0.4669	0.0138	0.5172
247	0.8956	0.1045	0.4651	0.0144	0.5184
248	0.904	0.0961	0.4638	0.0146	0.5195
249	0.9113	0.0889	0.4632	0.0139	0.5207
250	0.9158	0.0843	0.4635	0.0125	0.5219
251	0.9162	0.0838	0.4641	0.0108	0.5229
252	0.9146	0.0855	0.4643	0.0093	0.5242
253	0.9104	0.0896	0.4633	0.0089	0.5256
254	0.9036	0.0964	0.4607	0.0099	0.5272
255	0.8955	0.1046	0.4565	0.0122	0.5291
256	0.8879	0.1122	0.4514	0.0153	0.5309
257	0.8825	0.1176	0.4463	0.0184	0.5328
258	0.8821	0.1179	0.4422	0.0208	0.5346
259	0.8887	0.1113	0.4395	0.0219	0.5362
260	0.8998	0.1002	0.4385	0.0214	0.5377
261	0.9104	0.0896	0.439	0.0197	0.5389
262	0.9171	0.0828	0.4401	0.0174	0.54
263	0.9181	0.0817	0.4408	0.0156	0.5411
264	0.9131	0.0867	0.4406	0.0148	0.5422
265	0.9048	0.095	0.4389	0.0153	0.5434
266	0.8976	0.1022	0.4363	0.0167	0.5446
267	0.894	0.1058	0.4333	0.0185	0.5458
268	0.8946	0.1052	0.4306	0.0199	0.547
269	0.8991	0.1006	0.4289	0.0205	0.5482
270	0.906	0.0936	0.4282	0.02	0.5493
271	0.9133	0.0863	0.4285	0.0187	0.5504
272	0.9201	0.0795	0.4291	0.0171	0.5514
273	0.926	0.0736	0.4296	0.0155	0.5524
274	0.9293	0.0702	0.4295	0.0145	0.5535
275	0.9283	0.0712	0.4287	0.0142	0.5546
276	0.9235	0.076	0.4272	0.0146	0.5556
277	0.9178	0.0815	0.4253	0.0154	0.5567
278	0.9141	0.0853	0.4235	0.0161	0.5578
279	0.9128	0.0866	0.422	0.0165	0.5589
280	0.9133	0.086	0.4212	0.0162	0.5599
281	0.9153	0.084	0.4211	0.0152	0.5609
282	0.9177	0.0816	0.4215	0.0138	0.562
283	0.9188	0.0805	0.422	0.0122	0.5631
284	0.9178	0.0815	0.4224	0.0105	0.5643
285	0.9161	0.0832	0.4226	0.0092	0.5654
286	0.9157	0.0837	0.4221	0.0085	0.5666
287	0.9169	0.0825	0.4208	0.0087	0.5677
288	0.9185	0.0808	0.4185	0.01	0.5687
289	0.9188	0.0806	0.4152	0.0123	0.5696
290	0.9163	0.0831	0.4112	0.0154	0.5706
291	0.9115	0.0879	0.407	0.0186	0.5715
292	0.9061	0.0934	0.4036	0.021	0.5725
293	0.9018	0.0977	0.4017	0.0219	0.5734
294	0.9008	0.0988	0.4017	0.021	0.5744
295	0.903	0.0964	0.4033	0.0184	0.5753
296	0.9073	0.0921	0.406	0.0149	0.5762
297	0.9117	0.0877	0.4087	0.0113	0.5771
298	0.9146	0.0849	0.4106	0.0085	0.578
299	0.9143	0.0851	0.4111	0.0071	0.5789
300	0.9101	0.0893	0.409	0.008	0.5802

## Sheet: Figure 5
t, fs	<z>, um (lossless cavity)	RMSD, um (lossless cavity)	MSD, um^2 (lossless cavity)	<z>, um (lossy cavity)	RMSD, um (lossy cavity)	MSD, um^2 (lossy cavity)
0	5	0	0	5	0	0
1	5.0007	0.1412	0.0199	5.0005	0.1406	0.0198
2	5.0038	0.1849	0.0342	5.0034	0.1825	0.0333
3	5.0089	0.2186	0.0479	5.0082	0.2112	0.0447
4	5.0158	0.2679	0.072	5.0143	0.2513	0.0634
5	5.0242	0.2995	0.0903	5.0216	0.2761	0.0767
6	5.0326	0.313	0.099	5.0285	0.2825	0.0806
7	5.0404	0.3317	0.1117	5.0345	0.2974	0.0896
8	5.0477	0.336	0.1152	5.0396	0.3078	0.0963
9	5.0536	0.3315	0.1127	5.0434	0.3129	0.0998
10	5.0588	0.3382	0.1179	5.0465	0.3315	0.1121
11	5.0643	0.3417	0.1209	5.0498	0.3458	0.1221
12	5.07	0.3508	0.1279	5.0537	0.3582	0.1312
13	5.0771	0.3781	0.1489	5.0592	0.3778	0.1462
14	5.086	0.4037	0.1703	5.0673	0.3899	0.1566
15	5.0963	0.4321	0.196	5.0778	0.4021	0.1677
16	5.1081	0.4649	0.2278	5.0911	0.4185	0.1835
17	5.1209	0.4838	0.2486	5.1067	0.429	0.1954
18	5.1334	0.4955	0.2633	5.1234	0.4397	0.2085
19	5.1455	0.5053	0.2765	5.1403	0.4504	0.2226
20	5.1566	0.505	0.2796	5.1563	0.4538	0.2304
21	5.1664	0.5071	0.2848	5.1704	0.4559	0.2369
22	5.1758	0.5217	0.3031	5.1825	0.4607	0.2456
23	5.1856	0.539	0.325	5.1929	0.4639	0.2525
24	5.196	0.5624	0.3547	5.2019	0.4725	0.264
25	5.2078	0.5926	0.3944	5.2105	0.4918	0.2861
26	5.2213	0.6145	0.4265	5.2195	0.5119	0.3102
27	5.2355	0.6331	0.4563	5.2289	0.531	0.3343
28	5.2508	0.6541	0.4908	5.2388	0.5543	0.3643
29	5.2666	0.6684	0.5179	5.2493	0.5748	0.3925
30	5.2826	0.6864	0.5511	5.2594	0.5906	0.4161
31	5.2995	0.7089	0.5922	5.2689	0.6084	0.4425
32	5.3168	0.7218	0.6214	5.2779	0.6269	0.4703
33	5.3337	0.7335	0.6494	5.286	0.6422	0.4942
34	5.3503	0.746	0.6793	5.2931	0.6572	0.5178
35	5.3661	0.7517	0.699	5.2994	0.6718	0.5409
36	5.3804	0.7644	0.729	5.3051	0.6829	0.5594
37	5.3945	0.7871	0.7751	5.3102	0.6912	0.574
38	5.4083	0.8098	0.8225	5.3152	0.699	0.588
39	5.422	0.8391	0.8822	5.3203	0.7063	0.6014
40	5.4366	0.8719	0.9507	5.3252	0.7127	0.6138
41	5.4514	0.8955	1.0057	5.3301	0.721	0.6288
42	5.4658	0.9173	1.0584	5.335	0.7304	0.6457
43	5.4798	0.9362	1.1067	5.3397	0.739	0.6615
44	5.4929	0.9492	1.144	5.344	0.7479	0.6777
45	5.505	0.9638	1.184	5.3482	0.7562	0.6931
46	5.5171	0.9795	1.2268	5.3522	0.7612	0.7035
47	5.5293	0.9954	1.2709	5.356	0.7652	0.7122
48	5.5422	1.0149	1.3241	5.3601	0.7698	0.7223
49	5.5566	1.0364	1.3839	5.3648	0.7728	0.7303
50	5.572	1.0574	1.4453	5.3701	0.7756	0.7385
51	5.5879	1.0783	1.5084	5.3756	0.7801	0.7496
52	5.6039	1.0972	1.5686	5.3825	0.785	0.7626
53	5.6192	1.1133	1.6228	5.39	0.7893	0.7751
54	5.6335	1.1297	1.6775	5.3976	0.7954	0.7907
55	5.6469	1.1483	1.737	5.405	0.8023	0.8077
56	5.6598	1.1664	1.7957	5.4116	0.8076	0.8216
57	5.6722	1.1852	1.8566	5.4168	0.8127	0.8342
58	5.6848	1.2055	1.9223	5.421	0.8174	0.8453
59	5.6978	1.2218	1.9797	5.4243	0.8202	0.8528
60	5.7092	1.3211	2.2481	5.4271	0.8227	0.8592
61	5.7225	1.3365	2.3083	5.4305	0.8269	0.8691
62	5.7365	1.3511	2.368	5.4349	0.8329	0.8829
63	5.7504	1.3654	2.4274	5.4406	0.841	0.9014
64	5.7645	1.3849	2.5023	5.4478	0.8519	0.9263
65	5.779	1.4059	2.5834	5.4563	0.8637	0.9542
66	5.7931	1.4245	2.658	5.4654	0.8745	0.9814
67	5.8064	1.4443	2.7362	5.4747	0.8856	1.0095
68	5.8193	1.4638	2.8141	5.4837	0.8959	1.0366
69	5.8316	1.4788	2.8784	5.4922	0.9045	1.0603
70	5.8427	1.4929	2.939	5.5005	0.9134	1.0848
71	5.8535	1.5093	3.0065	5.5093	0.9223	1.1099
72	5.8646	1.5257	3.0751	5.5186	0.9294	1.1327
73	5.8758	1.543	3.1477	5.5279	0.9368	1.1562
74	5.8876	1.5628	3.2303	5.5369	0.9453	1.1819
75	5.9001	1.5818	3.3122	5.5449	0.9549	1.2087
76	5.9125	1.5987	3.3885	5.5516	0.9652	1.2359
77	5.9247	1.6148	3.4626	5.5568	0.9769	1.2643
78	5.936	1.6288	3.5293	5.5611	0.9883	1.2916
79	5.9462	1.6421	3.5916	5.5651	0.9987	1.3166
80	5.9556	1.6566	3.6573	5.5689	1.0088	1.3413
81	5.9646	1.6711	3.723	5.5733	1.0189	1.3668
82	5.9737	1.687	3.7939	5.5779	1.0282	1.3912
83	5.9837	1.7037	3.8701	5.5825	1.0381	1.417
84	5.9947	1.7184	3.9423	5.5869	1.0491	1.4451
85	6.0064	1.732	4.0124	5.5908	1.0599	1.4726
86	6.0185	1.7431	4.0757	5.5944	1.0715	1.5015
87	6.03	1.7521	4.1306	5.598	1.0838	1.5321
88	6.0405	1.7623	4.1883	5.6017	1.0951	1.5613
89	6.0502	1.7728	4.2459	5.6053	1.1056	1.5887
90	6.0589	1.785	4.3075	5.6089	1.1144	1.6126
91	6.0675	1.8007	4.3819	5.6123	1.1201	1.6296
92	6.0766	1.816	4.4568	5.6155	1.1237	1.6416
93	6.0858	1.8306	4.5301	5.6185	1.1259	1.6503
94	6.0955	1.8462	4.6085	5.6216	1.1273	1.6573
95	6.1056	1.8596	4.6806	5.6249	1.1289	1.6649
96	6.1153	1.8724	4.7496	5.6281	1.1308	1.6732
97	6.1249	1.8857	4.8211	5.6312	1.1327	1.6815
98	6.1343	1.897	4.8854	5.6338	1.1343	1.6884
99	6.143	1.9077	4.9459	5.6358	1.1351	1.6927
100	6.1513	1.9211	5.0162	5.6368	1.1351	1.6941
101	6.1597	1.9307	5.0724	5.637	1.1349	1.6936
102	6.1682	1.9406	5.1307	5.637	1.1345	1.6929
103	6.1771	1.9531	5.2	5.6371	1.1346	1.6931
104	6.1865	1.9656	5.2715	5.6375	1.1355	1.6956
105	6.1957	1.9785	5.344	5.6386	1.1372	1.701
106	6.2051	1.9937	5.4271	5.6404	1.1401	1.7099
107	6.2152	2.0076	5.5071	5.6429	1.1437	1.7215
108	6.2244	2.0184	5.5733	5.6459	1.1478	1.7345
109	6.2331	2.0309	5.645	5.6488	1.1517	1.7473
110	6.2424	2.0432	5.7182	5.6516	1.1551	1.7588
111	6.2509	2.0534	5.7811	5.6539	1.1579	1.7684
112	6.2587	2.0682	5.862	5.6557	1.1606	1.7769
113	6.2682	2.0866	5.9624	5.657	1.1637	1.7858
114	6.2781	2.1029	6.0559	5.6579	1.1675	1.7959
115	6.2877	2.1213	6.1581	5.6587	1.1726	1.8089
116	6.2991	2.1406	6.2699	5.6597	1.1785	1.8241
117	6.3115	2.1544	6.3614	5.6613	1.1846	1.8407
118	6.3227	2.1667	6.4442	5.6636	1.1906	1.8579
119	6.3342	2.1806	6.5349	5.6666	1.1962	1.8753
120	6.346	2.1921	6.617	5.6702	1.2018	1.8935
121	6.3554	2.2053	6.7008	5.674	1.2081	1.9137
122	6.3642	2.2242	6.8083	5.6775	1.2152	1.9356
123	6.3731	2.2438	6.92	5.6806	1.223	1.9588
124	6.3804	2.2633	7.0282	5.683	1.2308	1.9815
125	6.3878	2.2831	7.1384	5.6847	1.2382	2.0019
126	6.3954	2.2989	7.2322	5.6857	1.2444	2.0187
127	6.4019	2.3119	7.3103	5.6862	1.2497	2.0326
128	6.408	2.326	7.3925	5.6866	1.2548	2.0459
129	6.4146	2.3393	7.4734	5.6874	1.2605	2.0613
130	6.4217	2.3533	7.5592	5.689	1.2668	2.0797
131	6.4291	2.3714	7.6659	5.6917	1.2742	2.1019
132	6.4371	2.3905	7.7795	5.6953	1.2823	2.1279
133	6.4454	2.408	7.8878	5.6997	1.2908	2.1558
134	6.4541	2.4261	8.0004	5.7044	1.2987	2.1829
135	6.463	2.4423	8.1054	5.7089	1.3058	2.2077
136	6.4702	2.4553	8.1898	5.713	1.3118	2.2291
137	6.4758	2.4676	8.2667	5.7163	1.3162	2.2455
138	6.4817	2.4793	8.3425	5.7188	1.319	2.2563
139	6.4881	2.4903	8.4158	5.7206	1.3207	2.2634
140	6.4946	2.5029	8.4982	5.7219	1.3217	2.2681
141	6.5013	2.5179	8.5936	5.7231	1.3226	2.2722
142	6.5086	2.5335	8.6944	5.7246	1.3242	2.2784
143	6.5162	2.5491	8.7968	5.7264	1.3266	2.2874
144	6.5244	2.564	8.8976	5.7288	1.33	2.2999
145	6.5324	2.5763	8.9857	5.7317	1.3344	2.3161
146	6.5395	2.587	9.0626	5.735	1.3392	2.3336
147	6.546	2.5965	9.1321	5.7386	1.3443	2.3527
148	6.5514	2.6047	9.1915	5.7424	1.3491	2.3712
149	6.5552	2.6138	9.2505	5.746	1.3538	2.3891
150	6.558	2.63	9.3439	5.7492	1.3578	2.4049
151	6.5611	2.6393	9.403	5.7522	1.3674	2.4357
152	6.5651	2.6501	9.4729	5.7549	1.3729	2.4548
153	6.5703	2.6622	9.5529	5.7578	1.38	2.4786
154	6.5762	2.6735	9.6317	5.761	1.3894	2.5095
155	6.5818	2.6848	9.7103	5.7647	1.4002	2.5453
156	6.5875	2.6959	9.7881	5.7687	1.4115	2.5832
157	6.5932	2.7046	9.853	5.7729	1.422	2.6194
158	6.5985	2.7112	9.906	5.777	1.4307	2.6505
159	6.6033	2.7168	9.9514	5.7807	1.4375	2.6759
160	6.6075	2.7223	9.9949	5.7842	1.4429	2.697
161	6.6111	2.729	10.0433	5.7874	1.4475	2.7151
162	6.6151	2.7371	10.0999	5.7904	1.4517	2.7321
163	6.6195	2.7466	10.1665	5.7932	1.4562	2.7497
164	6.6246	2.7574	10.2423	5.7958	1.4611	2.768
165	6.6299	2.7676	10.3162	5.7979	1.466	2.7858
166	6.6351	2.7775	10.3878	5.7997	1.471	2.8034
167	6.6401	2.7878	10.4615	5.8012	1.4754	2.8186
168	6.6454	2.797	10.5304	5.8021	1.4792	2.8315
169	6.6503	2.8052	10.5925	5.8028	1.4823	2.8416
170	6.6544	2.8138	10.6549	5.8033	1.4848	2.8498
171	6.6586	2.8216	10.7124	5.8041	1.487	2.8578
172	6.6629	2.8283	10.7642	5.8053	1.4891	2.8658
173	6.6677	2.8362	10.825	5.8069	1.4911	2.8745
174	6.6732	2.8447	10.8922	5.8091	1.4932	2.8842
175	6.679	2.853	10.9584	5.8114	1.495	2.8934
176	6.6848	2.8621	11.0302	5.8138	1.4965	2.9017
177	6.6912	2.8706	11.1009	5.8161	1.4977	2.9091
178	6.6978	2.8776	11.1629	5.8182	1.499	2.9163
179	6.7039	2.8849	11.2259	5.82	1.5002	2.923
180	6.7101	2.8918	11.2867	5.8215	1.5021	2.9313
181	6.7161	2.8973	11.3392	5.823	1.5046	2.9412
182	6.7223	2.9027	11.3917	5.8245	1.5081	2.9543
183	6.7288	2.9079	11.4447	5.8262	1.513	2.9718
184	6.735	2.9138	11.5003	5.8282	1.5188	2.9929
185	6.7409	2.9214	11.5655	5.8308	1.5258	3.0183
186	6.7469	2.9299	11.6362	5.8339	1.5333	3.0462
187	6.753	2.9379	11.7042	5.8372	1.5409	3.0752
188	6.7588	2.9456	11.7697	5.8405	1.5483	3.1037
189	6.7641	2.9524	11.8285	5.8437	1.5552	3.1303
190	6.7691	2.9582	11.8805	5.8464	1.5613	3.1541
191	6.7742	2.9638	11.9316	5.8488	1.5672	3.1766
192	6.7801	2.9695	11.9868	5.8507	1.5729	3.1977
193	6.7872	2.9748	12.0433	5.8525	1.5793	3.2209
194	6.7955	2.9794	12.1004	5.8541	1.5862	3.2455
195	6.8049	2.9842	12.163	5.8555	1.5942	3.2734
196	6.8154	2.9884	12.2263	5.857	1.6029	3.3037
197	6.826	2.9917	12.2845	5.8583	1.6119	3.3349
198	6.836	2.996	12.3468	5.8598	1.6207	3.3659
199	6.8454	3.001	12.4113	5.8613	1.6288	3.3949
200	6.8542	3.0062	12.475	5.863	1.6355	3.4197
201	6.8617	3.0122	12.5391	5.8654	1.6507	3.4738
202	6.8698	3.0199	12.616	5.8671	1.655	3.4908
203	6.8784	3.0265	12.6884	5.8685	1.6583	3.5043
204	6.8876	3.0324	12.7585	5.8698	1.6611	3.5159
205	6.8975	3.0381	12.8305	5.8708	1.6638	3.5264
206	6.9082	3.0422	12.8965	5.872	1.6667	3.5383
207	6.919	3.0456	12.9585	5.8736	1.6698	3.5514
208	6.9295	3.0503	13.0275	5.8764	1.6728	3.5663
209	6.9397	3.0564	13.1041	5.8807	1.6751	3.5818
210	6.9489	3.0629	13.1797	5.8869	1.6763	3.5966
211	6.9571	3.0698	13.2541	5.8946	1.6765	3.6109
212	6.9645	3.0766	13.3246	5.9035	1.6758	3.6249
213	6.9713	3.0817	13.3833	5.9131	1.6751	3.6397
214	6.9776	3.0865	13.4373	5.9225	1.6751	3.6572
215	6.9842	3.0924	13.5001	5.9314	1.6766	3.6785
216	6.9923	3.0989	13.5721	5.939	1.68	3.7042
217	7.0018	3.1049	13.6472	5.9453	1.6854	3.7341
218	7.0124	3.1112	13.7293	5.9501	1.6917	3.7647
219	7.024	3.1169	13.8117	5.9541	1.6991	3.7972
220	7.0355	3.1211	13.8844	5.9577	1.7066	3.8297
221	7.0462	3.1257	13.9571	5.9613	1.7142	3.8624
222	7.0562	3.1319	14.0367	5.9655	1.7211	3.8943
223	7.0654	3.1377	14.1113	5.9703	1.7283	3.9283
224	7.0734	3.1439	14.1829	5.9756	1.7352	3.9628
225	7.0807	3.1509	14.2578	5.981	1.742	3.997
226	7.0876	3.1568	14.3236	5.9862	1.7484	4.0296
227	7.0939	3.1621	14.3834	5.9912	1.7541	4.0591
228	7.1006	3.168	14.449	5.9958	1.7588	4.0852
229	7.1084	3.1729	14.5128	6.0004	1.7629	4.1088
230	7.1171	3.1764	14.5716	6.0051	1.7662	4.1296
231	7.1263	3.1801	14.6342	6.0099	1.7688	4.1487
232	7.1359	3.1842	14.701	6.0149	1.7707	4.1656
233	7.1454	3.1895	14.7756	6.0197	1.7723	4.1808
234	7.1549	3.196	14.858	6.0242	1.7734	4.194
235	7.1642	3.2026	14.9408	6.0281	1.7746	4.2064
236	7.1732	3.2093	15.0224	6.0316	1.776	4.2184
237	7.1819	3.215	15.0973	6.0346	1.7775	4.23
238	7.1903	3.2194	15.1622	6.0375	1.7796	4.2434
239	7.1983	3.2241	15.2276	6.0404	1.7822	4.2587
240	7.2065	3.2296	15.299	6.0434	1.7856	4.2771
241	7.2154	3.2357	15.3777	6.0468	1.7897	4.299
242	7.2251	3.2429	15.4675	6.0503	1.7945	4.3236
243	7.2357	3.2503	15.5632	6.054	1.7999	4.3503
244	7.247	3.2565	15.654	6.0576	1.8059	4.3798
245	7.2586	3.2621	15.7428	6.061	1.8122	4.4098
246	7.2701	3.2671	15.8272	6.0643	1.8188	4.4406
247	7.2809	3.2713	15.904	6.0677	1.8254	4.4721
248	7.2911	3.2751	15.9751	6.0708	1.8319	4.5025
249	7.3008	3.278	16.0387	6.0736	1.8376	4.5294
250	7.31	3.2801	16.0954	6.076	1.843	4.5545
251	7.3185	3.2821	16.1473	6.0775	1.8482	4.5769
252	7.3274	3.2844	16.2045	6.0787	1.8529	4.5971
253	7.3366	3.2877	16.2688	6.0797	1.8578	4.617
254	7.3463	3.2926	16.3461	6.0809	1.8635	4.6409
255	7.3568	3.2994	16.4409	6.0828	1.8703	4.6703
256	7.3684	3.3067	16.5436	6.0857	1.8776	4.7039
257	7.3809	3.3135	16.6479	6.0897	1.8851	4.7411
258	7.3939	3.3196	16.7508	6.0947	1.8919	4.7778
259	7.4069	3.3234	16.8381	6.1003	1.8978	4.8124
260	7.4185	3.3252	16.9059	6.106	1.9033	4.8456
261	7.4286	3.3274	16.9695	6.1114	1.9079	4.8753
262	7.4376	3.3307	17.0356	6.1166	1.9126	4.9046
263	7.4459	3.3362	17.1128	6.1214	1.9167	4.9313
264	7.4545	3.3448	17.212	6.126	1.9203	4.9553
265	7.4643	3.3543	17.3243	6.1305	1.9229	4.9755
266	7.4754	3.3625	17.434	6.135	1.9252	4.9944
267	7.487	3.3694	17.5383	6.1396	1.9276	5.0143
268	7.4989	3.3753	17.6372	6.1443	1.9302	5.0353
269	7.5105	3.3802	17.728	6.149	1.9331	5.0572
270	7.5209	3.3853	17.8153	6.1534	1.9359	5.078
271	7.5303	3.3908	17.8997	6.1572	1.9383	5.0961
272	7.5386	3.3963	17.9795	6.1606	1.9398	5.1099
273	7.5461	3.4022	18.0577	6.1637	1.9408	5.1208
274	7.553	3.4091	18.1401	6.1666	1.9413	5.1299
275	7.56	3.4171	18.2297	6.1694	1.9415	5.1371
276	7.5672	3.4255	18.325	6.1723	1.9417	5.1443
277	7.5751	3.4344	18.4261	6.1753	1.9418	5.1518
278	7.5841	3.442	18.5251	6.1785	1.9419	5.1599
279	7.5936	3.4478	18.6136	6.1819	1.9427	5.1709
280	7.6032	3.4525	18.6966	6.1854	1.9438	5.1836
281	7.6129	3.4566	18.775	6.1888	1.9451	5.1968
282	7.6219	3.4614	18.8554	6.1921	1.9467	5.2106
283	7.6303	3.4683	18.9474	6.1949	1.9482	5.2235
284	7.6383	3.4765	19.0472	6.1973	1.9497	5.2346
285	7.6463	3.4852	19.1493	6.1991	1.9505	5.2425
286	7.6543	3.4929	19.2461	6.2005	1.9515	5.2494
287	7.6625	3.4985	19.3284	6.2017	1.952	5.2544
288	7.6704	3.5029	19.4008	6.2031	1.9525	5.2597
289	7.6781	3.5075	19.4745	6.2051	1.9532	5.2672
290	7.686	3.5133	19.5578	6.2081	1.9538	5.277
291	7.6942	3.5214	19.6585	6.2121	1.9544	5.2889
292	7.7031	3.5313	19.7766	6.2168	1.955	5.3028
293	7.7128	3.5413	19.8999	6.2219	1.9558	5.318
294	7.7226	3.5506	20.0188	6.2269	1.9562	5.3319
295	7.7322	3.5591	20.1322	6.2312	1.9565	5.3437
296	7.7413	3.5656	20.2282	6.2347	1.9566	5.3529
297	7.7497	3.5708	20.3116	6.2372	1.9567	5.3593
298	7.7578	3.5766	20.3973	6.2391	1.9569	5.3649
299	7.7659	3.5829	20.4871	6.2407	1.9573	5.3703
300	7.7737	3.5909	20.5881	6.2423	1.9584	5.3786

## Sheet: S3
t, fs	S0, eV				S1, eV				TDM, au
	xMCQDPT2	CASSCF	CAM-B3LYP	CIS	xMCQDPT2	CASSCF	CAM-B3LYP	CIS	CASSCF	CAM-B3LYP	CIS
0	0	0	0	0	2.56861	3.13524	3.45393	4.04821	3.71671	3.59786	3.62356
1	0.143655	0.123624	0.138667	0.105083	2.69835	3.24652	3.58302	4.13535	3.73713	3.60697	3.6209
2	0.0979786	0.0940496	0.139559	0.101849	2.64211	3.21225	3.5834	4.11667	3.75949	3.63419	3.62845
3	-0.102923	-0.0558005	-0.00880134	-0.0218918	2.43274	3.06139	3.43964	3.97792	3.78575	3.67386	3.64821
4	-0.315762	-0.199156	-0.184868	-0.15731	2.212	2.91543	3.26848	3.82644	3.81658	3.71621	3.67917
5	-0.431502	-0.252072	-0.286575	-0.222772	2.08853	2.85413	3.1689	3.74386	3.84912	3.75343	3.716
6	-0.417384	-0.204466	-0.275988	-0.198133	2.09549	2.88565	3.17806	3.75162	3.87672	3.77952	3.75104
7	-0.32709	-0.119447	-0.194239	-0.13116	2.17962	2.94724	3.25531	3.80337	3.89238	3.79128	3.77656
8	-0.236488	-0.0652439	-0.119681	-0.09436	2.26467	2.97317	3.3231	3.8272	3.89277	3.7872	3.78817
9	-0.145785	-0.0208381	-0.0606833	-0.0796039	2.34933	2.98812	3.37384	3.83148	3.87863	3.76859	3.78563
10	-0.0076637	0.0878711	0.0584638	0.0117033	2.47997	3.06985	3.48386	3.91467	3.85311	3.73972	3.77201
11	0.105477	0.212317	0.204587	0.167815	2.58369	3.17242	3.62042	4.06503	3.81888	3.7066	3.752
12	0.0228499	0.192374	0.195591	0.214933	2.48968	3.13555	3.60106	4.10782	3.78038	3.67582	3.73025
13	-0.25367	0.018138	0.00180117	0.113811	2.20007	2.94693	3.39531	4.00246	3.74278	3.65225	3.70962
14	-0.512264	-0.130912	-0.18382	0.0302143	1.92738	2.78349	3.1956	3.91361	3.70966	3.63788	3.69024
15	-0.602525	-0.141211	-0.227767	0.0636937	1.82352	2.75761	3.13571	3.9403	3.68264	3.63085	3.67058
16	-0.559042	-0.0709884	-0.169574	0.150398	1.85529	2.81133	3.17709	4.01894	3.66398	3.62834	3.6483
17	-0.49513	-0.0359747	-0.109948	0.184458	1.90978	2.83001	3.22019	4.04413	3.65648	3.62679	3.62279
18	-0.468366	-0.0771982	-0.0974905	0.129458	1.92864	2.77394	3.21748	3.97987	3.66217	3.62469	3.59585
19	-0.402224	-0.0902027	-0.0638895	0.0782789	1.98697	2.74884	3.23811	3.91919	3.68122	3.62275	3.57191
20	-0.214299	0.0386143	0.0849663	0.15607	2.16641	2.86928	3.37684	3.9873	3.71225	3.6239	3.55675
21	-0.056601	0.182788	0.236458	0.276074	2.31516	3.00932	3.5216	4.09764	3.7529	3.63274	3.55541
22	-0.1263	0.151352	0.188886	0.245132	2.23748	2.97821	3.47128	4.05771	3.79951	3.65168	3.56987
23	-0.313332	0.0338918	0.016867	0.124565	2.04557	2.86571	3.3014	3.93032	3.84699	3.679	3.59813
24	-0.401639	0.0108192	-0.0738741	0.0897613	1.95785	2.85209	3.21853	3.89305	3.89183	3.71029	3.63431
25	-0.362887	0.0798152	-0.0568887	0.135542	2.00395	2.93454	3.24932	3.94258	3.93151	3.73831	3.67143
26	-0.297207	0.127633	-0.0255017	0.152275	2.08342	2.99886	3.29954	3.96984	3.96541	3.75748	3.70304
27	-0.283268	0.0822141	-0.0397979	0.0833869	2.11538	2.97168	3.30694	3.91695	3.99384	3.76673	3.72578
28	-0.299868	-0.0137569	-0.0802537	-0.0326616	2.11756	2.8941	3.28815	3.81939	4.01734	3.76722	3.73989
29	-0.250509	-0.034861	-0.0652982	-0.0866378	2.18293	2.89012	3.32183	3.78298	4.03554	3.76375	3.74866
30	-0.133908	0.047394	0.030255	-0.0253779	2.31072	2.98771	3.4313	3.8586	4.04771	3.76127	3.75618
31	-0.105522	0.0914731	0.0805749	0.0413927	2.3454	3.04601	3.4901	3.93583	4.05276	3.76339	3.76525
32	-0.241184	0.0122335	-0.00892191	0.013492	2.21242	2.98067	3.40383	3.91494	4.04991	3.76921	3.77578
33	-0.409116	-0.0880518	-0.132523	-0.0284016	2.04517	2.89354	3.27853	3.87775	4.03852	3.77387	3.78446
34	-0.473492	-0.107344	-0.166347	0.0053537	1.98104	2.88539	3.23833	3.91502	4.0184	3.76944	3.78671
35	-0.43496	-0.0681039	-0.124245	0.0732224	2.02056	2.93284	3.26971	3.98602	3.99009	3.74607	3.77898
36	-0.354048	-0.0330203	-0.0646616	0.108972	2.1036	2.97298	3.31463	4.02457	3.95572	3.69337	3.76101
37	-0.271905	-0.0264026	-0.0095673	0.102834	2.18823	2.98149	3.35188	4.01981	3.92042	3.60697	3.73638
38	-0.208347	-0.0391068	0.0328549	0.0719573	2.25277	2.96744	3.37513	3.98736	3.89098	3.50464	3.71214
39	-0.14824	-0.0271169	0.0738719	0.0576077	2.31059	2.97529	3.39936	3.96747	3.87212	3.43359	3.696
40	-0.0444302	0.0729752	0.154019	0.123524	2.40878	3.0704	3.46931	4.02455	3.86341	3.43754	3.69269
41	0.0465209	0.203373	0.228053	0.230043	2.49304	3.1976	3.54168	4.12138	3.85985	3.51521	3.69961
42	0.0151604	0.23746	0.19688	0.262781	2.45722	3.23198	3.51656	4.14685	3.85502	3.62355	3.71155
43	-0.086134	0.2001	0.106328	0.240119	2.35643	3.19854	3.43786	4.12206	3.84372	3.71473	3.72195
44	-0.140482	0.181932	0.0567309	0.232315	2.30882	3.18701	3.40426	4.11943	3.8232	3.76509	3.72561
45	-0.116055	0.202237	0.0599572	0.232459	2.34563	3.21554	3.42634	4.13227	3.79398	3.77532	3.72024
46	-0.0599922	0.220505	0.0827855	0.208609	2.41751	3.24258	3.46944	4.12676	3.76081	3.75711	3.70759
47	-0.0848781	0.146347	0.0616162	0.116486	2.4085	3.17702	3.468	4.05515	3.73148	3.72375	3.69256
48	-0.262201	-0.0662497	-0.0682774	-0.0814363	2.24385	2.97257	3.35545	3.87629	3.71323	3.6882	3.68119
49	-0.446622	-0.256435	-0.227104	-0.280579	2.06762	2.79066	3.21088	3.69252	3.70855	3.66001	3.67856
50	-0.480161	-0.263716	-0.272864	-0.324842	2.03928	2.79317	3.17703	3.66036	3.71728	3.64461	3.68443
51	-0.493447	-0.22538	-0.270088	-0.280861	2.03101	2.84376	3.19069	3.71435	3.73951	3.64191	3.6966
52	-0.628483	-0.299143	-0.338719	-0.286244	1.90246	2.78397	3.13238	3.71818	3.7735	3.64883	3.71029
53	-0.767988	-0.390246	-0.40716	-0.295561	1.77046	2.70589	3.07284	3.71745	3.81431	3.65997	3.72061
54	-0.747287	-0.352385	-0.359204	-0.217346	1.79804	2.75203	3.1266	3.80248	3.85756	3.67031	3.72547
55	-0.547483	-0.170102	-0.182398	-0.05024	2.00168	2.93448	3.30423	3.97262	3.89877	3.67665	3.72543
56	-0.318911	0.0193847	0.0319324	0.123474	2.22843	3.11366	3.513	4.14298	3.93497	3.67849	3.72361
57	-0.253669	0.044249	0.134849	0.175759	2.28445	3.11705	3.6037	4.1836	3.96518	3.68045	3.72375
58	-0.315141	-0.0451927	0.094164	0.0945908	2.20667	2.99701	3.54546	4.08247	3.98967	3.68766	3.72826
59	-0.27277	-0.0152571	0.0751619	0.0576087	2.2284	2.99204	3.50649	4.02015	4.00827	3.70271	3.73651
60	-0.0795363	0.178873	0.179483	0.169967	2.40108	3.15338	3.59226	4.10688	4.02004	3.72334	3.74574
61	0.0239571	0.292645	0.246829	0.265666	2.48891	3.24225	3.646	4.18236	4.0229	3.7448	3.75179
62	-0.0895161	0.190422	0.135181	0.190141	2.36766	3.12595	3.52766	4.09617	4.01426	3.76136	3.7517
63	-0.222749	0.0572987	-0.0239275	0.0593718	2.23515	2.98923	3.36881	3.96613	3.99174	3.76792	3.74342
64	-0.190304	0.0721856	-0.0582087	0.0328974	2.27529	3.00876	3.34027	3.95127	3.95383	3.76094	3.7275
65	-0.0708191	0.161915	0.0118615	0.0882097	2.40674	3.10861	3.41928	4.02636	3.90066	3.74053	3.7064
66	-0.0630268	0.13995	0.0354772	0.0851751	2.42768	3.09959	3.45259	4.04707	3.83447	3.71012	3.68397
67	-0.214082	-0.032736	-0.0753102	-0.0495962	2.28873	2.94096	3.35053	3.93576	3.75957	3.67461	3.66344
68	-0.38933	-0.221255	-0.244618	-0.229849	2.12365	2.76707	3.18861	3.77572	3.6813	3.6393	3.64666
69	-0.428764	-0.26925	-0.30623	-0.285465	2.09276	2.7347	3.13384	3.73625	3.6059	3.60728	3.63349
70	-0.3477	-0.194203	-0.230439	-0.186893	2.18177	2.82753	3.21721	3.84764	3.53921	3.58011	3.62361
71	-0.358778	-0.208744	-0.210904	-0.132639	2.1791	2.83423	3.24608	3.91246	3.48739	3.55926	3.61647
72	-0.504342	-0.357208	-0.331576	-0.216318	2.04236	2.71092	3.1363	3.83711	3.45692	3.54724	3.61381
73	-0.579298	-0.438663	-0.41691	-0.274859	1.97528	2.65734	3.06215	3.78428	3.4565	3.54839	3.61808
74	-0.511683	-0.382217	-0.356654	-0.20905	2.04799	2.74186	3.13176	3.85157	3.49442	3.56734	3.63149
75	-0.409976	-0.293909	-0.239643	-0.110122	2.15109	2.85471	3.25396	3.9459	3.57397	3.60544	3.65455
76	-0.350246	-0.24805	-0.17962	-0.0852177	2.2088	2.91642	3.31284	3.95846	3.68781	3.65565	3.6847
77	-0.35001	-0.262363	-0.203943	-0.152238	2.20359	2.90383	3.2794	3.87043	3.81419	3.70145	3.71654
78	-0.357339	-0.286659	-0.239628	-0.232023	2.18613	2.86488	3.22675	3.7618	3.92401	3.72737	3.74442
79	-0.249897	-0.198987	-0.164808	-0.196386	2.27832	2.9244	3.27931	3.76382	3.99862	3.73075	3.76345
80	-0.0383905	-0.00431639	0.00404814	-0.054258	2.47141	3.08345	3.42453	3.87199	4.03672	3.71862	3.77125
81	0.0752604	0.106414	0.0801064	0.0138184	2.56648	3.15675	3.47882	3.90999	4.04635	3.69728	3.7674
82	0.0353625	0.085345	0.0259193	-0.0269826	2.50975	3.10031	3.40657	3.84564	4.03697	3.67289	3.7541
83	-0.0160395	0.0739409	0.00129154	-0.0202686	2.44415	3.05811	3.36818	3.83657	4.01755	3.65164	3.7352
84	0.00518099	0.148703	0.0664272	0.0846103	2.45456	3.10848	3.42393	3.93343	3.99336	3.63745	3.7146
85	0.0852246	0.284187	0.153161	0.209841	2.52846	3.22754	3.5055	4.0581	3.96624	3.62943	3.69442
86	0.130938	0.375063	0.191286	0.27898	2.57407	3.31131	3.54264	4.13374	3.93658	3.62294	3.6743
87	0.0654876	0.334597	0.156828	0.263412	2.51559	3.27382	3.51173	4.13117	3.90462	3.61337	3.65299
88	-0.0337745	0.234896	0.101942	0.213906	2.43028	3.1867	3.46525	4.10044	3.87084	3.59829	3.62971
89	-0.00246683	0.243802	0.134217	0.242588	2.48127	3.21634	3.51062	4.15247	3.83579	3.57901	3.60496
90	0.136518	0.353973	0.234736	0.34115	2.6431	3.35337	3.62795	4.27695	3.80013	3.5599	3.58177
91	0.12022	0.32415	0.216289	0.332228	2.64905	3.35403	3.62821	4.29338	3.76505	3.54772	3.56513
92	-0.138697	0.0797214	0.0371221	0.178541	2.40764	3.1407	3.46684	4.16059	3.73229	3.54938	3.56007
93	-0.412777	-0.157132	-0.140464	0.0369151	2.14342	2.93269	3.30308	4.03181	3.70519	3.56818	3.56937
94	-0.521088	-0.222682	-0.223008	-0.0134682	2.03707	2.89126	3.22824	3.98446	3.69041	3.60075	3.59194
95	-0.513009	-0.184872	-0.238764	-0.0152853	2.04076	2.94597	3.2136	3.97599	3.69547	3.64037	3.62272
96	-0.526203	-0.195388	-0.246374	-0.0361238	2.01873	2.94217	3.20153	3.94033	3.7245	3.67995	3.65556
97	-0.611065	-0.310891	-0.296357	-0.128207	1.92168	2.82049	3.1431	3.82729	3.77503	3.71473	3.68525
98	-0.660764	-0.420184	-0.351898	-0.24751	1.857	2.69111	3.07668	3.68379	3.83891	3.74106	3.70861
99	-0.519593	-0.349678	-0.287972	-0.251381	1.98091	2.72978	3.12862	3.655	3.90441	3.75821	3.72518
100	-0.261305	-0.144075	-0.114301	-0.126258	2.22027	2.89674	3.29022	3.758	3.96099	3.76665	3.73522

## Sheet: S4
	ideal	|alpha_m|^2>0.01		|alpha_m|^2>0.02		|alpha_m|^2>0.05
N_mol	N_dark/N_pol	N_dark/N_pol	error	N_dark/N_pol	error	N_dark/N_pol	error	Rabi splitting, eV	N_dark/N_pol
20	9.5	0.537087	0.228435	2.95867	1.44424	5.96525	2.22582	0.0433417	22.5197
40	19.5	1.08811	0.35062	6.76626	2.9265	12.0175	3.89999	0.0650125	22.656
60	29.5	1.45433	0.323687	10.08	3.8077	18.6478	6.39997	0.0866833	25.5475
80	39.5	2.04343	0.386226	13.4505	5.35983	24.1235	7.5101	0.108354	29.6521
100	49.5	2.57948	0.430623	16.6726	6.42111	28.468	9.03572	0.130025	32.5839
120	59.5	3.24011	0.443258	19.8192	7.45144	34.695	11.3412	0.151696	33.5918
140	69.5	3.82315	0.563038	21.8001	6.42093	37.963	12.0346	0.173367	31.2647
160	79.5	4.57199	0.635413	24.7013	8.03593	43.3287	13.1648	0.195038	29.2535
180	89.5	5.42175	0.743517	27.3236	8.58081	47.2968	13.9102	0.216708	26.9167
200	99.5	6.05161	0.80441	30.325	9.77587	58.2806	18.058	0.238379	24.9806
220	109.5	7.33294	1.12861	34.7968	12.1986	58.6016	18.8035	0.26005	23.6945
240	119.5	8.22392	1.31186	35.4542	10.5258	62.4232	16.2512	0.281721	23.7496
260	129.5	9.25883	1.29502	38.233	12.1269	73.559	25.1529	0.303392	26.6166
280	139.5	10.2219	1.26078	39.0485	9.35503	76.4891	24.5005	0.325063	30.6234
300	149.5	11.4421	1.41535	42.4613	13.9315	81.1515	21.5691	0.346733	34.8516
320	159.5	13.3083	1.9935	47.6013	14.165	88.2915	26.162	0.368404	39.119
340	169.5	14.351	2.03846	46.0719	10.8017	95.7303	27.9008	0.390075	44.0219
360	179.5	15.5994	2.05115	49.5961	14.8538	101.103	34.2117	0.411746	44.6741
380	189.5	17.4932	2.54031	51.3233	12.9874	102.251	30.2269	0.433417	45.0469
400	199.5	18.8992	2.63478	54.0138	12.7887	109.776	32.3058	0.455088	50.7117
420	209.5	20.4937	3.31047	55.1622	12.6421	114.986	31.8273	0.476758	56.2568
440	219.5	22.8415	3.3199	59.5328	14.4259	121.966	38.6795	0.498429	64.3857
460	229.5	24.7133	3.92265	60.6503	16.218	128.695	34.8995	0.5201	71.1184
480	239.5	26.5213	4.07725	60.3678	13.1164	128.149	36.1562	0.541771	80.7374
500	249.5	28.3099	4.34258	61.4974	12.188	136.691	36.5897	0.563442	93.7367
520	259.5	32.064	5.46506	66.3818	17.7728	141.109	43.5988	0.585113	107.12
540	269.5	33.2507	4.97328	64.2777	13.1272	147.234	34.1563	0.606783	134.043
560	279.5	36.5798	6.2673	69.4399	14.4349	154.263	48.2145	0.628454	161.808
580	289.5	38.3239	6.86702	68.06	11.6713	154.514	35.7533	0.650125	177.999
600	299.5	40.6201	6.53347	72.0723	13.2193	164.876	44.8935	0.671796	188.336
620	309.5	43.3279	7.71024	73.3025	13.3677	170.81	44.1816	0.693467	208.919
640	319.5	47.287	8.50827	76.598	12.4342	178.266	46.5448	0.715138	236.725
660	329.5	49.1577	9.83828	77.5119	14.6923	189.258	45.4325	0.736808	248.832
680	339.5	51.685	8.54571	79.313	12.8219	183.892	50.0695	0.758479	249.5
700	349.5	55.3289	8.81986	80.93	14.9212	189.789	53.6055	0.78015	249.5
720	359.5	58.1239	8.41047	80.454	12.9275	192.108	50.4433	0.801821	249.5
740	369.5	62.7129	10.3513	84.3882	15.1058	196.724	37.9536	0.823492	249.5
760	379.5	62.9405	10.5675	83.37	11.21	208.782	54.9883	0.845163	249.5
780	389.5	65.3882	10.7271	86.7278	12.313	214.556	52.6329	0.866833	249.5
800	399.5	70.8205	11.1161	87.6177	12.6805	214.202	39.5425
820	409.5	69.8886	11.7322	91.2556	18.3754	223.543	55.6617
840	419.5	75.4052	12.3316	87.241	10.4505	225.79	44.252
860	429.5	76.6868	10.2792	91.4286	11.5848	230.035	53.1672
880	439.5	81.9813	11.739	93.0715	10.3775	238.632	44.266
900	449.5	86.4863	12.9056	95.8107	11.4007	246.475	45.4517
920	459.5	86.688	11.132	96.1711	8.25371	260.717	52.1971
940	469.5	88.3373	8.5664	96.2764	7.90891	266.244	46.5414
960	479.5	91.3279	8.97712	97.2161	6.95623	277.209	44.5903
980	489.5	89.9258	6.40345	98.2841	4.68425	298.859	40.3327
1000	499.5	90	0	99.1	0	332.667	0

## Sheet: S5
t, fs	excitonic part (N=256)	photonic part (N=256)	excitonic part (N=512)	photonic part (N=512)	excitonic part (N=1024)	photonic part (N=1024)
0	0.309589	0.690411	0.310622	0.689378	0.310809	0.689191
1	0.309677	0.690325	0.310685	0.689312	0.310743	0.689249
2	0.310238	0.68976	0.311253	0.688749	0.310441	0.68953
3	0.31157	0.688426	0.313404	0.6866	0.31038	0.689564
4	0.313708	0.686285	0.318866	0.681132	0.311964	0.687945
5	0.316385	0.68361	0.329536	0.67046	0.317177	0.682702
6	0.318915	0.68108	0.346443	0.65355	0.327569	0.672275
7	0.320242	0.679757	0.368488	0.631497	0.343039	0.656778
8	0.319223	0.68078	0.391998	0.607982	0.361135	0.638661
9	0.314995	0.68501	0.411475	0.588495	0.3774	0.622382
10	0.307384	0.692623	0.421358	0.578602	0.386712	0.613069
11	0.297193	0.702818	0.418079	0.581879	0.385301	0.614488
12	0.286364	0.713648	0.401658	0.598295	0.372727	0.627067
13	0.277709	0.722307	0.376191	0.62376	0.35293	0.646881
14	0.274214	0.725805	0.348922	0.651029	0.333518	0.666322
15	0.278037	0.721985	0.328104	0.671842	0.323258	0.676601
16	0.289693	0.71033	0.320432	0.679517	0.328505	0.671371
17	0.307901	0.692123	0.328812	0.671136	0.349955	0.649927
18	0.329626	0.6704	0.350926	0.649023	0.381374	0.618515
19	0.349892	0.650135	0.378819	0.62113	0.411378	0.588519
20	0.361953	0.638073	0.400229	0.599724	0.42777	0.572147
21	0.358973	0.641052	0.402627	0.597326	0.422656	0.577274
22	0.337552	0.662473	0.379365	0.620588	0.396103	0.603836
23	0.301001	0.699023	0.33458	0.665371	0.356466	0.643478
24	0.259711	0.740314	0.282944	0.717007	0.317297	0.682639
25	0.227723	0.772304	0.243763	0.756185	0.29203	0.707903
26	0.216924	0.783104	0.232846	0.767098	0.288671	0.711272
27	0.231614	0.768418	0.255856	0.74409	0.30695	0.692999
28	0.266331	0.733698	0.305706	0.694242	0.33908	0.66087
29	0.308284	0.691744	0.365276	0.634673	0.373455	0.626502
30	0.343035	0.656992	0.414318	0.585625	0.399313	0.600639
31	0.360555	0.639472	0.437469	0.562469	0.410649	0.589293
32	0.358637	0.64139	0.429751	0.570185	0.408025	0.591902
33	0.342539	0.65749	0.397615	0.602321	0.397596	0.602309
34	0.321823	0.678206	0.355603	0.64433	0.388041	0.611844
35	0.306498	0.693531	0.320647	0.679284	0.386872	0.612997
36	0.30394	0.696088	0.306238	0.693692	0.397842	0.602024
37	0.31738	0.68265	0.31835	0.681578	0.419997	0.579848
38	0.345766	0.654264	0.354258	0.645675	0.448563	0.55131
39	0.384568	0.615464	0.404208	0.595731	0.476634	0.523227
40	0.426991	0.57304	0.455244	0.544699	0.497786	0.502066
41	0.465351	0.53468	0.495433	0.50452	0.507756	0.492085
42	0.492489	0.507543	0.516997	0.482963	0.50571	0.494129
43	0.503227	0.496806	0.517828	0.482135	0.494585	0.505239
44	0.495599	0.504433	0.501417	0.498554	0.480235	0.519573
45	0.471488	0.52854	0.475208	0.52477	0.469112	0.530684
46	0.436396	0.563634	0.447989	0.551992	0.465392	0.534391
47	0.398568	0.601459	0.427218	0.572767	0.468811	0.530951
48	0.367329	0.632694	0.417042	0.582951	0.47454	0.525219
49	0.350318	0.649704	0.417575	0.582426	0.475465	0.524289
50	0.35043	0.64959	0.425602	0.574407	0.466227	0.533534
51	0.364259	0.635762	0.436467	0.563542	0.44909	0.550635
52	0.383492	0.616531	0.446311	0.553708	0.426043	0.573678
53	0.398929	0.601094	0.453292	0.546734	0.408147	0.591571
54	0.404591	0.595432	0.45742	0.542609	0.40353	0.596187
55	0.399411	0.600612	0.459717	0.540317	0.414463	0.585229
56	0.386078	0.613949	0.461484	0.538553	0.436657	0.563015
57	0.368879	0.631149	0.464031	0.536007	0.461824	0.537808
58	0.352194	0.647834	0.468252	0.531786	0.481784	0.51781
59	0.339943	0.660086	0.473906	0.526131	0.49147	0.508111
60	0.33561	0.66442	0.479129	0.520908	0.489938	0.509676
61	0.341828	0.658204	0.480896	0.519142	0.479607	0.520038
62	0.359168	0.64086	0.476433	0.523603	0.464952	0.534748
63	0.384631	0.615396	0.464981	0.535056	0.450815	0.548917
64	0.410988	0.589039	0.448659	0.551385	0.441194	0.558533
65	0.428144	0.57188	0.431901	0.568139	0.438181	0.561567
66	0.426725	0.573302	0.419641	0.580387	0.441	0.55877
67	0.402683	0.597348	0.415016	0.585009	0.446023	0.553732
68	0.36092	0.639111	0.417728	0.58229	0.44806	0.551678
69	0.315184	0.684846	0.423876	0.576138	0.442881	0.556802
70	0.283116	0.716917	0.42777	0.572241	0.430435	0.569246
71	0.278398	0.721634	0.425133	0.574871	0.415606	0.584069
72	0.304502	0.69553	0.415784	0.584212	0.406024	0.59365
73	0.353522	0.64651	0.403922	0.596067	0.407652	0.592018
74	0.410153	0.589876	0.395629	0.604356	0.421666	0.578005
75	0.458259	0.541771	0.39542	0.604558	0.444545	0.555122
76	0.486837	0.513196	0.404532	0.595439	0.470653	0.528996
77	0.493347	0.506687	0.421424	0.57854	0.494927	0.504714
78	0.483378	0.516655	0.443164	0.556791	0.514061	0.485582
79	0.46713	0.532901	0.466524	0.533419	0.526715	0.472915
80	0.454897	0.545134	0.488741	0.511192	0.533571	0.466081
81	0.453749	0.54628	0.508224	0.491701	0.53711	0.462534
82	0.466195	0.533833	0.525052	0.474868	0.541373	0.458285
83	0.490286	0.509745	0.540684	0.459226	0.550638	0.44902
84	0.52049	0.479539	0.556674	0.443227	0.567962	0.431687
85	0.549395	0.450634	0.573435	0.426456	0.593664	0.405996
86	0.570339	0.429692	0.59004	0.40984	0.624619	0.37504
87	0.579948	0.420083	0.604992	0.394882	0.654931	0.344713
88	0.578939	0.421091	0.616856	0.383022	0.677794	0.321837
89	0.570716	0.429315	0.624483	0.375402	0.687898	0.311705
90	0.55933	0.440699	0.627287	0.372604	0.683822	0.315773
91	0.54864	0.451389	0.625844	0.374047	0.66874	0.330851
92	0.542376	0.457653	0.622321	0.377584	0.649414	0.35015
93	0.543287	0.456741	0.620018	0.379893	0.633717	0.365848
94	0.551501	0.448529	0.622203	0.377707	0.62765	0.371928
95	0.564258	0.435774	0.630392	0.36952	0.633444	0.366162
96	0.577437	0.422596	0.642827	0.357081	0.649216	0.350466
97	0.587154	0.412877	0.654392	0.345514	0.669885	0.329807
98	0.590462	0.409569	0.658788	0.341112	0.689301	0.310391
99	0.585662	0.414369	0.651798	0.3481	0.701733	0.297973
100	0.572479	0.427556	0.633597	0.366418	0.703348	0.296398
101	0.552053	0.447979	0.60818	0.391846	0.694479	0.305194
102	0.527379	0.472657	0.582218	0.417814	0.674826	0.324818
103	0.503695	0.496341	0.562359	0.437676	0.649073	0.350573
104	0.487666	0.512366	0.55342	0.446612	0.623431	0.376218
105	0.485014	0.515015	0.557056	0.442973	0.604703	0.394935
106	0.497861	0.502171	0.571322	0.428708	0.59831	0.401319
107	0.523326	0.476706	0.591217	0.408811	0.606144	0.393513
108	0.553899	0.446131	0.610237	0.38979	0.625403	0.374255
109	0.579534	0.420497	0.62243	0.377594	0.649515	0.350113
110	0.591312	0.408718	0.624649	0.375366	0.670644	0.328973
111	0.585461	0.414571	0.617946	0.382063	0.682576	0.317001
112	0.565496	0.434537	0.607113	0.392899	0.68316	0.316395
113	0.540745	0.459289	0.598468	0.401554	0.674423	0.32509
114	0.522005	0.478028	0.596922	0.403103	0.661361	0.33813
115	0.516811	0.483223	0.604044	0.395994	0.649621	0.3499
116	0.526627	0.473408	0.617931	0.382113	0.643463	0.356085
117	0.546711	0.453324	0.634522	0.36554	0.644648	0.354909
118	0.568417	0.431615	0.648965	0.351103	0.652131	0.347408
119	0.582816	0.417213	0.657076	0.342993	0.662462	0.337082
120	0.584123	0.415906	0.656555	0.343519	0.670677	0.328832
121	0.571491	0.42854	0.647651	0.352422	0.672075	0.327437
122	0.548539	0.451492	0.632973	0.367093	0.663779	0.335717
123	0.521105	0.478925	0.616724	0.383335	0.6465	0.352987
124	0.4948	0.505231	0.603557	0.3965	0.624802	0.374645
125	0.473862	0.526169	0.59708	0.402979	0.60593	0.39353
126	0.461338	0.538694	0.598425	0.401633	0.596825	0.402664
127	0.459282	0.540749	0.605576	0.394484	0.601361	0.398119
128	0.468026	0.532006	0.613946	0.38612	0.618799	0.380685
129	0.484858	0.515173	0.618317	0.381751	0.643843	0.355646
130	0.503816	0.496215	0.615519	0.384567	0.668826	0.330677
131	0.517563	0.482467	0.606469	0.39362	0.686653	0.312834
132	0.520238	0.47979	0.596382	0.40372	0.693641	0.305831
133	0.509715	0.490311	0.59196	0.408143	0.690357	0.309075
134	0.488831	0.511195	0.597398	0.402692	0.680709	0.318724
135	0.465	0.535026	0.611735	0.388353	0.669457	0.329938
136	0.447715	0.55231	0.629309	0.370771	0.660519	0.338893
137	0.444196	0.555829	0.642856	0.357213	0.655601	0.343828
138	0.455213	0.544812	0.646908	0.353163	0.654459	0.34499
139	0.474042	0.525981	0.639896	0.36017	0.655694	0.34382
140	0.490129	0.509896	0.624525	0.375539	0.657724	0.341801
141	0.495563	0.504462	0.606465	0.393591	0.659967	0.339557
142	0.490078	0.509948	0.592417	0.407634	0.66285	0.336678
143	0.481048	0.518979	0.588146	0.411901	0.667174	0.332303
144	0.478849	0.521178	0.596792	0.403251	0.673668	0.325796
145	0.490593	0.509433	0.617664	0.382386	0.68227	0.317166
146	0.515845	0.484181	0.645922	0.354127	0.692211	0.307154
147	0.546649	0.453379	0.673899	0.326149	0.702115	0.297188
148	0.571618	0.42841	0.693655	0.306393	0.710124	0.289132
149	0.58161	0.418419	0.699821	0.300224	0.714558	0.284642
150	0.573773	0.426256	0.691537	0.308505	0.714761	0.284365
151	0.552182	0.447846	0.672686	0.327356	0.712107	0.286915
152	0.525665	0.474364	0.650398	0.34964	0.708294	0.290667
153	0.504364	0.495665	0.6325	0.36754	0.706266	0.292636
154	0.496176	0.503855	0.624844	0.375189	0.707894	0.290956
155	0.503983	0.496047	0.629808	0.370217	0.713221	0.285573
156	0.524636	0.475396	0.646132	0.353889	0.72058	0.2782
157	0.550196	0.449833	0.669705	0.330303	0.727171	0.271588
158	0.570751	0.429278	0.694562	0.305443	0.730163	0.268604
159	0.577686	0.422342	0.713913	0.286087	0.727542	0.271219
160	0.566831	0.433196	0.721746	0.278259	0.719245	0.279493
161	0.540569	0.459457	0.714778	0.285229	0.707795	0.290954
162	0.507663	0.492362	0.69396	0.306035	0.697724	0.301018
163	0.480325	0.519702	0.664657	0.335342	0.694095	0.304642
164	0.469463	0.530565	0.635283	0.364712	0.700149	0.298565
165	0.480299	0.51973	0.615043	0.384959	0.715768	0.282943
166	0.510259	0.489772	0.611062	0.388943	0.737105	0.261584
167	0.550045	0.449989	0.625923	0.374089	0.757986	0.240731
168	0.587403	0.41263	0.656291	0.343717	0.771956	0.226783
169	0.611828	0.388208	0.693625	0.306391	0.774836	0.223884
170	0.617998	0.382038	0.72686	0.273159	0.766278	0.232431
171	0.60674	0.393295	0.746381	0.253637	0.749606	0.24909
172	0.583765	0.416272	0.747622	0.252397	0.730548	0.268138
173	0.557217	0.442822	0.732706	0.267305	0.715253	0.283434
174	0.535237	0.464801	0.709289	0.290714	0.708409	0.290282
175	0.523909	0.47613	0.687038	0.312972	0.712016	0.28668
176	0.525768	0.474272	0.673475	0.326535	0.724838	0.273824
177	0.539162	0.460878	0.671359	0.328653	0.742961	0.255681
178	0.558772	0.441268	0.678675	0.321341	0.760933	0.237681
179	0.577221	0.422818	0.690933	0.309089	0.773615	0.224994
180	0.587442	0.412598	0.703906	0.296112	0.777588	0.220999
181	0.585283	0.414755	0.715015	0.285002	0.77218	0.226368
182	0.571168	0.428868	0.722774	0.277246	0.759658	0.238886
183	0.549867	0.450169	0.725845	0.274183	0.7444	0.254155
184	0.528664	0.471373	0.723064	0.276965	0.731559	0.266978
185	0.514653	0.485384	0.71452	0.285508	0.725542	0.272983
186	0.512237	0.4878	0.702155	0.297872	0.72852	0.269972
187	0.521866	0.478172	0.689233	0.3108	0.740058	0.258419
188	0.540356	0.459681	0.679206	0.320829	0.757454	0.241019
189	0.562176	0.437858	0.674714	0.325321	0.776623	0.221822
190	0.581202	0.418832	0.676928	0.323105	0.793388	0.205075
191	0.592627	0.407407	0.685336	0.314693	0.804273	0.194166
192	0.594425	0.405613	0.698136	0.301892	0.807626	0.19078
193	0.587619	0.412422	0.712992	0.287033	0.803819	0.194597
194	0.57535	0.424691	0.727694	0.272319	0.794852	0.203565
195	0.5615	0.438541	0.740319	0.259686	0.783793	0.214612
196	0.549619	0.45042	0.74902	0.250983	0.773907	0.224491
197	0.542318	0.457722	0.751937	0.24807	0.767808	0.230575
198	0.541013	0.459027	0.747647	0.252364	0.766842	0.231524
199	0.546016	0.454022	0.736114	0.2639	0.770851	0.227484
200	0.556842	0.443197	0.719475	0.28056	0.778484	0.219858
201	0.572247	0.427791	0.701758	0.298276	0.786532	0.211806
202	0.589522	0.410519	0.687537	0.312488	0.794336	0.203971
203	0.60362	0.396422	0.679986	0.320042	0.798318	0.199952
204	0.60798	0.392061	0.679597	0.320431	0.796165	0.202076
205	0.59778	0.40226	0.684258	0.31577	0.786741	0.211496
206	0.573449	0.426589	0.690152	0.309872	0.771044	0.227216
207	0.542065	0.457975	0.693177	0.306846	0.752776	0.245471
208	0.515528	0.484512	0.69092	0.309104	0.737749	0.260487
209	0.505677	0.494364	0.684254	0.315771	0.731327	0.266883
210	0.518075	0.481965	0.676615	0.323403	0.735753	0.262429
211	0.548111	0.451931	0.671169	0.328844	0.748903	0.249258
212	0.583062	0.416979	0.66891	0.331103	0.765562	0.232609
213	0.609494	0.390545	0.669484	0.33053	0.780021	0.218114
214	0.620342	0.379697	0.672877	0.327144	0.788511	0.20958
215	0.617122	0.382916	0.679809	0.320209	0.789919	0.208128
216	0.606917	0.393121	0.690779	0.309243	0.785507	0.21251
217	0.597185	0.402851	0.704776	0.295238	0.777901	0.220047
218	0.591794	0.40824	0.719017	0.281001	0.770233	0.227672
219	0.590199	0.409834	0.729782	0.270233	0.765027	0.232854
220	0.589317	0.410712	0.734094	0.265927	0.763623	0.234269
221	0.586554	0.413476	0.731082	0.268942	0.765826	0.232043
222	0.582274	0.417755	0.722602	0.277422	0.770392	0.227504
223	0.580318	0.41971	0.712809	0.287215	0.775477	0.222424
224	0.586105	0.413921	0.706475	0.293549	0.779686	0.218198
225	0.603059	0.396966	0.706685	0.293348	0.782548	0.215325
226	0.629455	0.370572	0.713155	0.286881	0.784425	0.213435
227	0.65826	0.341766	0.722495	0.277543	0.786056	0.211825
228	0.680608	0.31942	0.730063	0.269968	0.78787	0.210021
229	0.690161	0.309867	0.73238	0.267643	0.789873	0.208
230	0.685549	0.314479	0.728789	0.271228	0.791917	0.205973
231	0.670279	0.329747	0.721757	0.278253	0.793851	0.204017
232	0.651003	0.349023	0.715559	0.284456	0.795927	0.20194
233	0.634919	0.365109	0.713947	0.28608	0.798521	0.199326
234	0.626936	0.373091	0.718277	0.281755	0.802174	0.195677
235	0.628034	0.371992	0.727181	0.272847	0.807054	0.190825
236	0.635962	0.364064	0.737588	0.262431	0.812459	0.185416
237	0.647269	0.352757	0.74612	0.253903	0.816964	0.180879
238	0.659121	0.340905	0.750043	0.249983	0.819243	0.178562
239	0.670428	0.329597	0.748036	0.251995	0.819068	0.178721
240	0.682067	0.317959	0.740879	0.259151	0.817622	0.180177
241	0.695536	0.304492	0.731693	0.268344	0.816819	0.18099
242	0.710435	0.289593	0.724708	0.275333	0.818078	0.179721
243	0.723107	0.276923	0.723095	0.276952	0.821616	0.1762
244	0.728205	0.271827	0.727207	0.272846	0.826449	0.1714
245	0.722146	0.277884	0.73467	0.265388	0.831352	0.166496
246	0.70583	0.294203	0.742057	0.258002	0.835832	0.162038
247	0.685015	0.315018	0.746886	0.253176	0.839973	0.157951
248	0.668582	0.331452	0.748927	0.251146	0.843717	0.154239
249	0.665223	0.334811	0.750085	0.249985	0.846496	0.151481
250	0.679524	0.320508	0.753002	0.24706	0.847365	0.1506
251	0.708945	0.291088	0.758842	0.241226	0.846089	0.151821
252	0.743591	0.25644	0.765778	0.234286	0.842448	0.155438
253	0.76967	0.230361	0.769655	0.230403	0.837605	0.160232
254	0.775127	0.224902	0.766357	0.233704	0.833398	0.164412
255	0.754401	0.245628	0.754031	0.246029	0.831056	0.166715
256	0.710305	0.289723	0.733892	0.266177	0.830474	0.167237
257	0.65348	0.34655	0.709783	0.290288	0.830369	0.167307
258	0.599828	0.400201	0.687673	0.312396	0.829108	0.168564
259	0.565527	0.434503	0.67448	0.325579	0.825682	0.171946
260	0.5603	0.43973	0.675777	0.324279	0.820519	0.177102
261	0.582581	0.41745	0.692916	0.30714	0.815238	0.182354
262	0.620782	0.379247	0.721452	0.278612	0.812245	0.185357
263	0.660001	0.340024	0.752089	0.247969	0.81326	0.184343
264	0.688846	0.311179	0.774335	0.225721	0.818441	0.179175
265	0.702009	0.298019	0.781151	0.218905	0.826133	0.171496
266	0.699226	0.300803	0.772245	0.22781	0.833747	0.163862
267	0.683666	0.31636	0.753829	0.246218	0.839178	0.158391
268	0.661232	0.338795	0.734977	0.26507	0.841667	0.155859
269	0.639688	0.360339	0.723112	0.27693	0.841794	0.155741
270	0.626542	0.373483	0.721646	0.278389	0.84055	0.157018
271	0.625999	0.374025	0.730129	0.269904	0.838718	0.158882
272	0.636922	0.363105	0.745669	0.254371	0.836805	0.160862
273	0.653598	0.34643	0.764294	0.235749	0.835213	0.162504
274	0.66918	0.330847	0.781921	0.218123	0.834692	0.163067
275	0.679678	0.320349	0.795083	0.204973	0.8361	0.161694
276	0.685764	0.31426	0.801671	0.198389	0.839862	0.157998
277	0.691192	0.308831	0.801605	0.198466	0.845276	0.152628
278	0.699039	0.300979	0.796742	0.203326	0.850711	0.14725
279	0.708752	0.291263	0.790326	0.209743	0.853997	0.143992
280	0.716081	0.283933	0.785768	0.214305	0.853526	0.144516
281	0.715696	0.284319	0.785318	0.214753	0.848978	0.14907
282	0.704649	0.295366	0.789131	0.210936	0.842097	0.155985
283	0.684726	0.315287	0.795394	0.204664	0.836599	0.161624
284	0.66254	0.337473	0.801566	0.198498	0.834072	0.164154
285	0.646913	0.353104	0.805691	0.19438	0.837345	0.160875
286	0.64463	0.355388	0.807126	0.192943	0.846085	0.152123
287	0.657032	0.342985	0.806499	0.193567	0.857853	0.140368
288	0.679515	0.320498	0.80522	0.194841	0.869211	0.128988
289	0.703949	0.296067	0.80488	0.195183	0.87733	0.120834
290	0.722297	0.27772	0.806683	0.193375	0.880762	0.117388
291	0.729651	0.270365	0.811201	0.188839	0.879586	0.118556
292	0.725547	0.27447	0.81826	0.18177	0.875311	0.122821
293	0.713128	0.286888	0.826735	0.173295	0.870366	0.12775
294	0.697152	0.302863	0.834814	0.165217	0.867142	0.130954
295	0.682201	0.317815	0.840793	0.159244	0.866936	0.13117
296	0.671834	0.328182	0.843828	0.156219	0.869302	0.128801
297	0.668542	0.331475	0.844139	0.155905	0.872481	0.125609
298	0.673777	0.326242	0.842726	0.157309	0.874252	0.123789
299	0.687417	0.312601	0.840724	0.1593	0.873142	0.124936
300	0.706639	0.293385	0.838915	0.161147	0.86879	0.129291
301	0.725287	0.274736	0.837358	0.162711	0.863648	0.134987
302	0.735401	0.264624	0.835752	0.164316	0.857433	0.141218
303	0.73092	0.269104	0.833623	0.166445	0.853519	0.14514
304	0.711409	0.288617	0.830693	0.169382	0.853332	0.14535
305	0.683159	0.316868	0.827002	0.173076	0.856571	0.142098
306	0.656647	0.343381	0.822865	0.177225	0.861584	0.137091
307	0.641575	0.358456	0.818725	0.181378	0.866343	0.13236
308	0.642175	0.357856	0.814932	0.185169	0.869649	0.129031
309	0.6554	0.344633	0.811507	0.188595	0.871626	0.127039
310	0.672876	0.327155	0.808159	0.191953	0.872795	0.125838
311	0.68557	0.314462	0.804815	0.195296	0.8734	0.12525
312	0.688388	0.311644	0.80215	0.197957	0.873093	0.125589
313	0.682175	0.317855	0.801235	0.198871	0.871565	0.12714
314	0.672353	0.327678	0.802639	0.197463	0.869205	0.129505
315	0.665451	0.33458	0.805971	0.194128	0.867209	0.131466
316	0.665733	0.334296	0.810333	0.189763	0.866996	0.131654
317	0.673317	0.326713	0.815032	0.185049	0.86907	0.129505
318	0.684114	0.315917	0.819878	0.180192	0.872844	0.125717
319	0.691475	0.308559	0.82491	0.175162	0.876727	0.12189
320	0.689419	0.310615	0.83004	0.170029	0.878871	0.119742
321	0.676355	0.323681	0.83489	0.165177	0.87824	0.120369
322	0.656648	0.343388	0.83891	0.161164	0.874768	0.123832
323	0.638446	0.361593	0.841658	0.158415	0.869494	0.129084
324	0.629037	0.371004	0.842789	0.157274	0.864339	0.134222
325	0.631087	0.368956	0.841808	0.158251	0.861314	0.137225
326	0.641931	0.358112	0.838312	0.161754	0.861655	0.136874
327	0.65584	0.344203	0.832806	0.167253	0.865201	0.133318
328	0.667268	0.332776	0.827195	0.172867	0.87053	0.127951
329	0.67313	0.326918	0.823877	0.176172	0.875916	0.1226
330	0.673557	0.326489	0.824303	0.175745	0.879868	0.118658
331	0.671459	0.328586	0.828048	0.171997	0.881884	0.11671
332	0.671025	0.329021	0.833348	0.166701	0.881862	0.116737
333	0.675446	0.324598	0.838146	0.161913	0.8801	0.118525
334	0.684545	0.315497	0.840958	0.159111	0.876761	0.121848
335	0.694134	0.305908	0.841224	0.158847	0.872286	0.126348
336	0.698104	0.301938	0.83921	0.160869	0.867384	0.131244
337	0.692154	0.307887	0.835562	0.164514	0.863362	0.135254
338	0.676854	0.323185	0.831283	0.168786	0.861588	0.137021
339	0.658022	0.342017	0.827803	0.17227	0.862691	0.135903
340	0.643774	0.356264	0.826519	0.173562	0.866093	0.132524
341	0.639793	0.360243	0.8279	0.172181	0.87006	0.128543
342	0.645925	0.354111	0.831134	0.168946	0.872938	0.125706
343	0.656659	0.34338	0.834613	0.16546	0.873709	0.124923
344	0.664925	0.335115	0.836917	0.163157	0.872664	0.125994
345	0.666116	0.333923	0.837443	0.162634	0.870697	0.12797
346	0.659817	0.340225	0.83648	0.163599	0.868909	0.129737
347	0.64909	0.350949	0.834776	0.165299	0.868326	0.130319
348	0.63851	0.361527	0.832902	0.167168	0.869681	0.128949
349	0.632268	0.367768	0.830865	0.169196	0.873279	0.125301
350	0.632961	0.367072	0.828466	0.171591	0.878645	0.119912
351	0.640902	0.359129	0.825891	0.174168	0.884218	0.114866
352	0.653831	0.346197	0.82387	0.176188	0.888067	0.11102
353	0.667309	0.332717	0.823403	0.176658	0.888382	0.110711
354	0.676155	0.323867	0.825175	0.174878	0.884694	0.114415
355	0.676722	0.323297	0.82896	0.171086	0.878085	0.121002
356	0.669021	0.330993	0.833368	0.166689	0.870975	0.128094
357	0.657405	0.342607	0.836375	0.163701	0.866063	0.132947
358	0.648868	0.35114	0.836392	0.163681	0.865463	0.133505
359	0.649309	0.350696	0.83315	0.166929	0.869755	0.129214
360	0.659734	0.34027	0.827664	0.172409	0.877701	0.121297
361	0.675155	0.32485	0.821939	0.178135	0.886616	0.112367
362	0.687549	0.312456	0.818234	0.181841	0.893437	0.105541
363	0.690976	0.309025	0.818092	0.181985	0.895665	0.103322
364	0.685335	0.314662	0.821364	0.178707	0.892316	0.106684
365	0.675979	0.324017	0.826133	0.173949	0.884296	0.11467
366	0.669632	0.330364	0.829906	0.170172	0.874315	0.124626
367	0.669604	0.330392	0.831474	0.168603	0.865874	0.133101
368	0.673914	0.326081	0.831425	0.168647	0.86192	0.137093
369	0.677452	0.32254	0.831151	0.168929	0.863791	0.135222
370	0.676065	0.323925	0.831332	0.168756	0.87085	0.128174
371	0.669123	0.330866	0.831554	0.168542	0.880731	0.118307
372	0.659221	0.340768	0.831092	0.169021	0.890329	0.108725
373	0.650231	0.349757	0.829909	0.170207	0.896896	0.102143
374	0.645535	0.354454	0.829048	0.171067	0.89908	0.0999378
375	0.646856	0.353132	0.829932	0.170182	0.897349	0.101684
376	0.653626	0.346362	0.833313	0.166798	0.893489	0.105545
377	0.663108	0.336881	0.838757	0.161365	0.889671	0.109338
378	0.671738	0.328252	0.844938	0.155174	0.887477	0.111539
379	0.677071	0.322919	0.850484	0.149626	0.887349	0.111651
380	0.678812	0.321178	0.85426	0.145839	0.889028	0.10997
381	0.678469	0.32152	0.85557	0.144535	0.891734	0.107247
382	0.678303	0.321684	0.854239	0.145859	0.894722	0.104339
383	0.680241	0.319743	0.85092	0.149178	0.89721	0.101854
384	0.685054	0.31493	0.84708	0.153017	0.899128	0.09996
385	0.692002	0.30798	0.844612	0.155473	0.90051	0.0985632
386	0.699167	0.300816	0.84488	0.155196	0.901314	0.0977279
387	0.704539	0.295443	0.847585	0.152486	0.901272	0.0978034
388	0.707434	0.292546	0.850561	0.149511	0.900055	0.0990538
389	0.709273	0.290704	0.851132	0.148936	0.897914	0.101216
390	0.712739	0.287237	0.848222	0.151848	0.895628	0.10354
391	0.719603	0.280373	0.843102	0.156964	0.89385	0.105316
392	0.7287	0.271278	0.838293	0.16177	0.892762	0.106424
393	0.735884	0.264097	0.835902	0.16416	0.891917	0.107309
394	0.736346	0.263637	0.836665	0.163395	0.890822	0.108394
395	0.727809	0.272178	0.83964	0.160415	0.889684	0.109522
396	0.712313	0.287675	0.842662	0.157394	0.889343	0.109867
397	0.695519	0.30447	0.843379	0.156678	0.890708	0.108479
398	0.68424	0.31575	0.84054	0.159519	0.894214	0.105007
399	0.683528	0.316463	0.834811	0.165249	0.899036	0.100193
400	0.706639	0.293385	0.828733	0.171353	0.903419	0.0958192
401	0.725287	0.274736	0.825467	0.174617	0.905261	0.094016
402	0.735401	0.264624	0.827373	0.172714	0.903632	0.0956876
403	0.73092	0.269104	0.834352	0.165742	0.898379	0.100961
404	0.711409	0.288617	0.843497	0.156606	0.891628	0.107667
405	0.683159	0.316868	0.850341	0.14976	0.886715	0.112578
406	0.656647	0.343381	0.851223	0.148871	0.886221	0.113064
407	0.641575	0.358456	0.845228	0.15487	0.890704	0.108599
408	0.642175	0.357856	0.83458	0.165516	0.898215	0.101076
409	0.6554	0.344633	0.823412	0.176682	0.905462	0.0938002
410	0.672876	0.327155	0.81549	0.184605	0.909507	0.0897535
411	0.68557	0.314462	0.812529	0.187563	0.908939	0.090352
412	0.688388	0.311644	0.814098	0.185987	0.904188	0.0951143
413	0.682175	0.317855	0.818843	0.181244	0.89726	0.102057
414	0.672353	0.327678	0.825643	0.174447	0.890919	0.108428
415	0.665451	0.33458	0.833883	0.166196	0.887724	0.111706
416	0.665733	0.334296	0.842986	0.157098	0.888761	0.110712
417	0.673317	0.326713	0.851787	0.148287	0.893403	0.106113
418	0.684114	0.315917	0.858565	0.141525	0.899631	0.0999201
419	0.691475	0.308559	0.861376	0.138728	0.905125	0.0944569
420	0.689419	0.310615	0.859047	0.141053	0.908167	0.0914122
421	0.676355	0.323681	0.852046	0.148061	0.908311	0.0912687
422	0.656648	0.343388	0.842593	0.157526	0.906399	0.0932049
423	0.638446	0.361593	0.834097	0.166015	0.903964	0.0956701
424	0.629037	0.371004	0.83002	0.170097	0.902317	0.0973334
425	0.631087	0.368956	0.832302	0.16781	0.901968	0.0976687
426	0.641931	0.358112	0.840348	0.159756	0.902766	0.0968813
427	0.65584	0.344203	0.851002	0.149094	0.904268	0.0953541
428	0.667268	0.332776	0.859799	0.140293	0.906307	0.0933063
429	0.67313	0.326918	0.863002	0.137082	0.90876	0.0908806
430	0.673557	0.326489	0.859457	0.140607	0.911224	0.088426
431	0.671459	0.328586	0.851252	0.148807	0.913106	0.0865432
432	0.671025	0.329021	0.842527	0.157528	0.913852	0.0857874
433	0.675446	0.324598	0.8371	0.162951	0.913307	0.0863156
434	0.684545	0.315497	0.836426	0.163625	0.911884	0.0877296
435	0.694134	0.305908	0.839365	0.160681	0.910355	0.089234
436	0.698104	0.301938	0.843515	0.156532	0.909555	0.0900047
437	0.692154	0.307887	0.846645	0.153397	0.909911	0.0896344
438	0.676854	0.323185	0.847452	0.152587	0.911145	0.0883969
439	0.658022	0.342017	0.845636	0.1544	0.912554	0.0869745
440	0.643774	0.356264	0.841795	0.158245	0.913568	0.0859243
441	0.639793	0.360243	0.837109	0.16293	0.914071	0.0854587
442	0.645925	0.354111	0.832923	0.16712	0.913831	0.0857427
443	0.656659	0.34338	0.830238	0.169804	0.912429	0.0871939
444	0.664925	0.335115	0.829284	0.170752	0.909426	0.0902208
445	0.666116	0.333923	0.829379	0.170655	0.905013	0.0946386
446	0.659817	0.340225	0.829459	0.170571	0.900412	0.0992804
447	0.64909	0.350949	0.829123	0.170901	0.897443	0.102266
448	0.63851	0.361527	0.829024	0.170992	0.897838	0.101899
449	0.632268	0.367768	0.830266	0.169745	0.902078	0.0976877
450	0.632961	0.367072	0.833312	0.16669	0.90894	0.0907864
451	0.640902	0.359129	0.837421	0.162586	0.916252	0.0834839
452	0.653831	0.346197	0.841026	0.158981	0.921431	0.0784547
453	0.667309	0.332717	0.842962	0.157052	0.924093	0.0757751
454	0.676155	0.323867	0.84329	0.156727	0.923646	0.0761759
455	0.676722	0.323297	0.842949	0.157065	0.921008	0.0787853
456	0.669021	0.330993	0.842516	0.157505	0.91729	0.0825051
457	0.657405	0.342607	0.841493	0.158541	0.913291	0.0864297
458	0.648868	0.35114	0.839005	0.161037	0.909762	0.0899212
459	0.649309	0.350696	0.834919	0.165127	0.907233	0.0924394
460	0.659734	0.34027	0.830189	0.169851	0.906197	0.0934759
461	0.675155	0.32485	0.82632	0.173729	0.907096	0.0925627
462	0.687549	0.312456	0.824505	0.175531	0.910177	0.0894645
463	0.690976	0.309025	0.825226	0.174799	0.915067	0.0845781
464	0.685335	0.314662	0.828123	0.171903	0.920279	0.0793719
465	0.675979	0.324017	0.83232	0.167698	0.923455	0.0761798
466	0.669632	0.330364	0.837023	0.16299	0.922656	0.0769991
467	0.669604	0.330392	0.841752	0.158264	0.917697	0.0819541
468	0.673914	0.326081	0.846023	0.153997	0.910877	0.0888088
469	0.677452	0.32254	0.848965	0.151052	0.905582	0.0941603
470	0.676065	0.323925	0.849455	0.150555	0.904326	0.0954679
471	0.669123	0.330866	0.846711	0.153303	0.907539	0.0922733
472	0.659221	0.340768	0.840967	0.159053	0.913701	0.0861181
473	0.650231	0.349757	0.833812	0.1662	0.920228	0.0795862
474	0.645535	0.354454	0.827823	0.17219	0.924559	0.0752575
475	0.646856	0.353132	0.825445	0.174569	0.924926	0.0748744
476	0.653626	0.346362	0.827816	0.172201	0.920841	0.0789254
477	0.663108	0.336881	0.83398	0.166039	0.913109	0.0866157
478	0.671738	0.328252	0.84104	0.158972	0.903642	0.0960911
479	0.677071	0.322919	0.845383	0.154642	0.89496	0.104763
480	0.678812	0.321178	0.844323	0.155711	0.889718	0.109981
481	0.678469	0.32152	0.837564	0.16248	0.889653	0.110058
482	0.678303	0.321684	0.827392	0.172643	0.894503	0.105183
483	0.680241	0.319743	0.817515	0.182515	0.902106	0.0975256
484	0.685054	0.31493	0.811043	0.188992	0.909335	0.0902942
485	0.692002	0.30798	0.808927	0.191107	0.913407	0.0862
486	0.699167	0.300816	0.80992	0.190109	0.913414	0.0861693
487	0.704539	0.295443	0.81184	0.188188	0.910467	0.08912
488	0.707434	0.292546	0.813138	0.186894	0.906671	0.0928851
489	0.709273	0.290704	0.813862	0.186172	0.903997	0.0955525
490	0.712739	0.287237	0.815511	0.18453	0.90314	0.0963605
491	0.719603	0.280373	0.819648	0.180399	0.903749	0.0957433
492	0.7287	0.271278	0.826373	0.173681	0.904799	0.0947006
493	0.735884	0.264097	0.834007	0.166048	0.905474	0.0940345
494	0.736346	0.263637	0.840206	0.15985	0.905578	0.0939778
495	0.727809	0.272178	0.843251	0.15681	0.90523	0.0943404
496	0.712313	0.287675	0.842319	0.157734	0.90496	0.0946534
497	0.695519	0.30447	0.837098	0.162958	0.905374	0.0942471
498	0.68424	0.31575	0.827725	0.172336	0.906968	0.0926136
499	0.683528	0.316463	0.815685	0.184372	0.909656	0.0899241

## Sheet: S6
t, fs	excitonic part (N=256)	photonic part (N=256)	ground state (N=256)	excitonic part (N=512)	photonic part (N=512)	ground state (N=512)	excitonic part (N=1024)	photonic part (N=1024)	ground state (N=1024)
0	0.309589	0.690411	0	0.310622	0.689378	0	0.310809	0.689191	0
1	0.295534	0.659562	0.044903	0.296759	0.658371	0.044877	0.297073	0.658048	0.044881
2	0.280858	0.631847	0.087294	0.283534	0.629198	0.087278	0.284748	0.627982	0.087277
3	0.265331	0.607618	0.127051	0.271239	0.601796	0.126983	0.274738	0.598395	0.126879
4	0.250185	0.585458	0.164358	0.260438	0.575501	0.164079	0.268009	0.568334	0.163669
5	0.23761	0.562761	0.199634	0.251804	0.549274	0.198939	0.265414	0.536648	0.19796
6	0.229681	0.536949	0.233378	0.245768	0.522163	0.232088	0.267028	0.502543	0.230456
7	0.227147	0.506876	0.265985	0.242065	0.493981	0.263978	0.27162	0.466476	0.261933
8	0.228853	0.47351	0.297645	0.239501	0.465674	0.294849	0.276682	0.430655	0.292684
9	0.231957	0.4397	0.328353	0.236151	0.439137	0.324736	0.278954	0.39852	0.322531
10	0.232861	0.409174	0.357976	0.229998	0.41646	0.353565	0.275373	0.373411	0.3512
11	0.228491	0.385179	0.386342	0.219874	0.398928	0.381223	0.264232	0.357269	0.378462
12	0.217461	0.369241	0.413311	0.206299	0.386111	0.407613	0.245977	0.349776	0.404187
13	0.200709	0.360502	0.438801	0.191717	0.375638	0.43267	0.223412	0.348161	0.428347
14	0.181277	0.355926	0.462809	0.179739	0.363899	0.45639	0.200965	0.347906	0.451036
15	0.163318	0.351261	0.485435	0.173664	0.347515	0.47885	0.183438	0.344043	0.472421
16	0.150649	0.342493	0.50687	0.174795	0.325032	0.500204	0.17443	0.332732	0.492728
17	0.145345	0.327304	0.527362	0.181403	0.297974	0.520655	0.175095	0.312576	0.512205
18	0.14688	0.305994	0.547134	0.189109	0.270557	0.540369	0.183578	0.285245	0.531043
19	0.152292	0.281411	0.566305	0.192644	0.24796	0.559432	0.195344	0.255222	0.549291
20	0.15722	0.257914	0.584874	0.18824	0.233918	0.57788	0.204506	0.228424	0.566922
21	0.157466	0.239778	0.602765	0.175383	0.228965	0.59569	0.20585	0.210121	0.583876
22	0.15051	0.229592	0.619907	0.157024	0.230199	0.612816	0.196896	0.202852	0.600098
23	0.136406	0.227336	0.636267	0.138213	0.232608	0.629217	0.178987	0.20529	0.615563
24	0.117768	0.230382	0.65186	0.124056	0.231171	0.64481	0.156964	0.21259	0.630274
25	0.0989764	0.234332	0.6667	0.117705	0.222858	0.659474	0.137392	0.218183	0.644239
26	0.0847672	0.234432	0.68081	0.119196	0.207713	0.67313	0.125972	0.216377	0.657461
27	0.0786586	0.227136	0.694216	0.125656	0.188564	0.68582	0.125204	0.204649	0.669958
28	0.0816836	0.2114	0.706927	0.132852	0.169531	0.697661	0.133553	0.184509	0.681742
29	0.0919458	0.189134	0.718931	0.137208	0.154036	0.708799	0.146414	0.160548	0.692829
30	0.105221	0.164576	0.730214	0.137314	0.143362	0.719368	0.158297	0.138247	0.703245
31	0.116579	0.142641	0.74079	0.134036	0.136575	0.729433	0.164961	0.121792	0.713033
32	0.122319	0.126982	0.750709	0.129298	0.131716	0.739029	0.164748	0.112813	0.722228
33	0.121267	0.118709	0.760035	0.124655	0.127243	0.748146	0.158587	0.110353	0.730853
34	0.114781	0.1164	0.76883	0.120777	0.122545	0.756721	0.149158	0.1117	0.738929
35	0.105697	0.117193	0.77712	0.117741	0.117549	0.764751	0.139721	0.113594	0.746478
36	0.09697	0.118121	0.78492	0.115536	0.112233	0.77227	0.132959	0.113317	0.753519
37	0.0907569	0.117013	0.792241	0.114206	0.106508	0.779324	0.130374	0.109352	0.760081
38	0.0880757	0.112811	0.799124	0.113708	0.100369	0.785962	0.132047	0.101554	0.766206
39	0.088901	0.105488	0.805622	0.113812	0.0940242	0.792202	0.136931	0.0909386	0.771931
40	0.0924169	0.0958019	0.811793	0.11404	0.0879327	0.798065	0.143289	0.0792175	0.77729
41	0.0973174	0.0849966	0.817698	0.113784	0.082676	0.803576	0.149188	0.0682708	0.782325
42	0.10215	0.0744812	0.823381	0.112527	0.0787336	0.808776	0.152993	0.0596927	0.787086
43	0.105591	0.065549	0.828871	0.110035	0.0762658	0.813737	0.153658	0.0544704	0.791635
44	0.106678	0.0591381	0.834195	0.106492	0.0750204	0.818524	0.150955	0.0527885	0.796027
45	0.104969	0.0556688	0.839374	0.102449	0.0743992	0.823187	0.145477	0.0540176	0.800294
46	0.100618	0.0549779	0.844416	0.0986153	0.0736594	0.827762	0.138445	0.0568993	0.804464
47	0.0942928	0.0564068	0.849312	0.0956577	0.0721185	0.832263	0.13139	0.0598876	0.808542
48	0.086915	0.0590458	0.854051	0.0940218	0.0693432	0.836675	0.125765	0.0615514	0.812516
49	0.0793729	0.0620262	0.858613	0.0937317	0.0653235	0.840985	0.122482	0.0609752	0.816372
50	0.0723347	0.0646807	0.862996	0.0943633	0.0605198	0.845157	0.121727	0.0580054	0.820091
51	0.0662714	0.0665433	0.867197	0.0951724	0.0557084	0.849159	0.122764	0.0537932	0.823306
52	0.061545	0.0672638	0.871203	0.0953931	0.0516753	0.852971	0.124742	0.0484027	0.82672
53	0.0584548	0.0665462	0.875011	0.0945534	0.0488975	0.856589	0.126483	0.0434223	0.829964
54	0.0571461	0.0642251	0.878641	0.0926327	0.0473818	0.860026	0.127112	0.0397147	0.833037
55	0.0574839	0.0604086	0.882119	0.090031	0.0467096	0.863301	0.126338	0.0375729	0.835951
56	0.0589614	0.0555753	0.885475	0.0873731	0.0462311	0.866438	0.124413	0.0367277	0.838723
57	0.0607997	0.0504886	0.888723	0.0852644	0.0453333	0.869446	0.121952	0.0365671	0.841371
58	0.0621503	0.045998	0.891864	0.084035	0.0436637	0.872343	0.119569	0.0364335	0.843897
59	0.0623748	0.0427609	0.894877	0.083678	0.0412252	0.875138	0.117744	0.0358584	0.84631
60	0.0612388	0.0410209	0.897753	0.0838768	0.0383352	0.877828	0.116662	0.0346482	0.848612
61	0.0589986	0.0405199	0.900494	0.0841685	0.035465	0.880408	0.116278	0.0328474	0.850808
62	0.0563342	0.0405713	0.903107	0.0841147	0.033035	0.88289	0.116395	0.0306547	0.852908
63	0.0541291	0.040285	0.905599	0.083495	0.0312684	0.885276	0.11672	0.0283437	0.854909
64	0.0531319	0.0389015	0.907979	0.0823314	0.0301448	0.887564	0.116986	0.0261938	0.856815
65	0.0536236	0.0361216	0.910267	0.080825	0.0294604	0.889756	0.116956	0.0244168	0.858637
66	0.0552563	0.0322846	0.912472	0.0792366	0.0289415	0.891865	0.116533	0.0230979	0.860387
67	0.0571378	0.0282874	0.914588	0.0777904	0.028357	0.8939	0.115734	0.0222003	0.862086
68	0.05818	0.0252245	0.916609	0.076579	0.027605	0.895866	0.114659	0.0216166	0.863747
69	0.0576284	0.0238538	0.918531	0.075565	0.0267298	0.897757	0.113428	0.0212212	0.865367
70	0.0555027	0.0241484	0.920362	0.0746361	0.0258477	0.899571	0.112177	0.0208782	0.866956
71	0.0526609	0.0252436	0.922109	0.0737336	0.0250233	0.9013	0.111082	0.0204346	0.868495
72	0.0503521	0.0258892	0.923772	0.0729305	0.0241903	0.902936	0.11028	0.0197432	0.869983
73	0.0494899	0.0251766	0.925347	0.0724032	0.0231762	0.904476	0.109857	0.0187397	0.871409
74	0.0501569	0.0230219	0.926834	0.0723165	0.0218091	0.905929	0.109736	0.0175039	0.872764
75	0.0516745	0.0201026	0.928236	0.0727053	0.0200492	0.907301	0.109695	0.0162523	0.874046
76	0.0531076	0.0173514	0.929554	0.0734319	0.0180291	0.908594	0.109514	0.0152135	0.87526
77	0.0537771	0.0154407	0.930796	0.074233	0.016009	0.909813	0.109071	0.0144968	0.876413
78	0.0534729	0.0145812	0.931959	0.0748252	0.0142665	0.910964	0.108433	0.0140435	0.877504
79	0.05236	0.0146171	0.933036	0.0750132	0.0130014	0.912042	0.107761	0.0136929	0.878534
80	0.0507572	0.0152029	0.934053	0.0747153	0.0122933	0.913049	0.10721	0.0132874	0.879489
81	0.0490568	0.0159356	0.935021	0.0739759	0.0120951	0.913985	0.106891	0.0127397	0.880365
82	0.047636	0.0164301	0.935947	0.0729465	0.0122428	0.914865	0.106779	0.0120511	0.881162
83	0.0467899	0.0163812	0.936842	0.071873	0.0124901	0.915691	0.106819	0.0112771	0.881885
84	0.0466568	0.0156419	0.937714	0.0710025	0.0125841	0.916467	0.106933	0.0104917	0.882548
85	0.0471615	0.0142906	0.938561	0.0705145	0.0123361	0.917202	0.10704	0.00976317	0.88317
86	0.0479923	0.0126378	0.939382	0.0704731	0.011678	0.9179	0.107061	0.00914562	0.883767
87	0.0487027	0.0111267	0.940183	0.0708051	0.0106707	0.918574	0.106944	0.00868223	0.884351
88	0.0488893	0.0101608	0.940962	0.0713374	0.00947869	0.919235	0.106657	0.00839663	0.884925
89	0.0483479	0.00994738	0.941717	0.071851	0.00831847	0.919882	0.106219	0.00827163	0.885489
90	0.0471324	0.0104233	0.942457	0.0721208	0.0074107	0.920519	0.105676	0.00825067	0.886047
91	0.0455401	0.0112875	0.943185	0.0719787	0.00692916	0.921142	0.105098	0.00826564	0.886605
92	0.0440028	0.0121052	0.943904	0.0713426	0.0069571	0.92175	0.104533	0.00827423	0.887158
93	0.0429365	0.0124592	0.944617	0.0702442	0.00745667	0.922348	0.103984	0.00826534	0.887701
94	0.0425973	0.0120954	0.94532	0.0688401	0.008272	0.922937	0.103462	0.00824726	0.888226
95	0.0429717	0.0110261	0.946015	0.067368	0.00916571	0.923516	0.102963	0.00822715	0.888734
96	0.0437723	0.00953729	0.946703	0.0660957	0.00987609	0.924079	0.102485	0.00820766	0.889227
97	0.0445481	0.00807973	0.947385	0.0652373	0.0101903	0.924623	0.102032	0.00818051	0.889701
98	0.0448851	0.00707662	0.948052	0.0649	0.010001	0.925149	0.101627	0.00811873	0.890161
99	0.0445476	0.00675573	0.94871	0.0650569	0.00932923	0.925664	0.101302	0.00798752	0.890609
100	0.0435657	0.00709139	0.949356	0.0655743	0.00831612	0.926159	0.101086	0.00776252	0.89105

## Sheet: S7
t, fs	<z>, um (lossless cavity)	RMSD, um (lossless cavity)	MSD, um^2 (lossless cavity)	<z>, um (lossy cavity)	RMSD, um (lossy cavity)	MSD, um^2 (lossy cavity)
0	5	1.00403	0	5	1.00403	0
1	5.06649	1.00404	0.00443188	5.0666	1.0038	0.00397527
2	5.1329	1.00409	0.0177876	5.13368	1.00363	0.0170673
3	5.1992	1.00432	0.0402647	5.20161	1.00353	0.0396357
4	5.26531	1.00492	0.0721828	5.27034	1.00341	0.0718327
5	5.33119	1.00626	0.114172	5.33921	1.00333	0.113665
6	5.39682	1.00836	0.166178	5.40708	1.00363	0.164905
7	5.46224	1.01144	0.228596	5.47269	1.00471	0.224804
8	5.52756	1.01518	0.300843	5.53511	1.00726	0.292845
9	5.59305	1.01918	0.382352	5.59415	1.01144	0.367951
10	5.65901	1.02298	0.472716	5.65056	1.01726	0.449969
11	5.72579	1.02605	0.571473	5.706	1.02451	0.539989
12	5.7936	1.02814	0.678807	5.76274	1.03275	0.640263
13	5.86243	1.02929	0.795151	5.8229	1.04142	0.753649
14	5.93198	1.0299	0.921197	5.88766	1.04991	0.882187
15	6.00165	1.03083	1.05783	5.95659	1.05761	1.02553
16	6.0707	1.0331	1.20563	6.02738	1.06383	1.17916
17	6.13844	1.03724	1.36385	6.0964	1.06837	1.33544
18	6.20431	1.04274	1.5296	6.16006	1.07193	1.48671
19	6.26814	1.04811	1.69865	6.21636	1.076	1.62922
20	6.33029	1.05176	1.86779	6.26601	1.08238	1.76626
21	6.39184	1.05321	2.03839	6.31233	1.09234	1.90735
22	6.45449	1.05309	2.21648	6.36026	1.10591	2.06526
23	6.52004	1.05282	2.41087	6.4145	1.12178	2.25111
24	6.58956	1.05404	2.62963	6.47745	1.13736	2.46838
25	6.66289	1.05814	2.87679	6.54732	1.15038	2.7095
26	6.73857	1.06543	3.14968	6.61795	1.16024	2.95585
27	6.81426	1.07453	3.43808	6.68187	1.16847	3.18594
28	6.88762	1.08276	3.7274	6.73471	1.17812	3.38911
29	6.95708	1.08783	4.00544	6.77774	1.19118	3.57121
30	7.02243	1.0894	4.26893	6.81647	1.20792	3.75055
31	7.0848	1.08896	4.52414	6.8574	1.22803	3.94993
32	7.14607	1.08876	4.78292	6.90524	1.25089	4.18658
33	7.20807	1.09043	5.05655	6.96167	1.27536	4.46663
34	7.27194	1.09445	5.35144	7.02511	1.2998	4.78247
35	7.33776	1.10026	5.66763	7.09134	1.32211	5.11362
36	7.40471	1.10692	5.9998	7.15488	1.34074	5.43303
37	7.47129	1.11389	6.33996	7.21073	1.35548	5.71659
38	7.53586	1.12093	6.67901	7.25569	1.36722	5.94936
39	7.59702	1.12798	7.00878	7.28893	1.37797	6.12994
40	7.65393	1.13508	7.32368	7.31199	1.39011	6.26964
41	7.70652	1.14215	7.62167	7.32851	1.40556	6.3895
42	7.75551	1.14934	7.90576	7.34328	1.42509	6.51376
43	7.80234	1.15721	8.18415	7.36089	1.44771	6.66158
44	7.84888	1.16636	8.46845	7.38483	1.47083	6.84269
45	7.89712	1.17705	8.77066	7.41631	1.49122	7.05423
46	7.94863	1.18888	9.09977	7.45405	1.50635	7.28339
47	8.00426	1.20081	9.45943	7.49411	1.51687	7.51338
48	8.06383	1.21147	9.84663	7.53068	1.52666	7.72698
49	8.12616	1.21998	10.2531	7.55791	1.54173	7.91176
50	8.18943	1.22632	10.6683	7.57284	1.56689	8.06656
51	8.25179	1.23175	11.0832	7.57746	1.60351	8.20644
52	8.31201	1.23852	11.4953	7.57822	1.64859	8.35699
53	8.3699	1.24875	11.9076	7.58251	1.69578	8.53693
54	8.42627	1.26276	12.3258	7.5951	1.73792	8.74684
55	8.48245	1.27859	12.7542	7.61673	1.76959	8.97064
56	8.53976	1.29292	13.1935	7.64503	1.78869	9.18751
57	8.59906	1.30303	13.6431	7.67641	1.79804	9.38802
58	8.66056	1.30844	14.1037	7.70818	1.8043	9.58167
59	8.72379	1.31168	14.579	7.73911	1.81505	9.78906
60	8.7877	1.3172	15.0736	7.76951	1.83612	10.0335
61	8.85102	1.32907	15.5887	7.80052	1.86901	10.328
62	8.91255	1.34813	16.1174	7.8326	1.91011	10.664
63	8.97157	1.37148	16.6462	7.86417	1.95215	11.0063
64	9.02803	1.39414	17.1606	7.89113	1.98769	11.3015
65	9.0827	1.41177	17.6535	7.90806	2.01268	11.4996
66	9.13706	1.42296	18.132	7.91101	2.02813	11.5792
67	9.19297	1.42974	18.6171	7.90002	2.03913	11.5601
68	9.25208	1.43681	19.1365	7.87976	2.0516	11.494
69	9.31525	1.44902	19.713	7.85751	2.06957	11.4404
70	9.38221	1.46839	20.3518	7.84099	2.09385	11.4474
71	9.45145	1.4925	21.0349	7.83655	2.12403	11.5494
72	9.52059	1.51608	21.7262	7.84846	2.15817	11.7634
73	9.58693	1.53478	22.3874	7.87639	2.19462	12.0819
74	9.6483	1.54806	22.9951	7.91285	2.22941	12.4469
75	9.7038	1.55986	23.5508	7.94457	2.2589	12.765
76	9.75413	1.5761	24.0778	7.95975	2.28003	12.9506
77	9.80135	1.60029	24.6058	7.95405	2.29321	12.9771
78	9.84793	1.6309	25.1541	7.93176	2.30035	12.8787
79	9.89571	1.66266	25.7243	7.90278	2.30482	12.7302
80	9.9453	1.69014	26.3045	7.87906	2.31106	12.6219
81	9.99614	1.71055	26.8793	7.87014	2.32218	12.6222
82	10.0469	1.72454	27.4371	7.88049	2.33986	12.7641
83	10.0961	1.73485	27.9719	7.90873	2.36289	13.0358
84	10.1427	1.74456	28.4829	7.94787	2.38758	13.3824
85	10.1864	1.75575	28.9732	7.98772	2.40948	13.724
86	10.2276	1.76912	29.4496	8.0183	2.42629	13.9889
87	10.2674	1.78432	29.9209	8.03275	2.43701	14.1285
88	10.3067	1.80054	30.3948	8.02874	2.44309	14.1339
89	10.3463	1.81702	30.8767	8.00839	2.44687	14.0295
90	10.3867	1.83348	31.3705	7.97771	2.45222	13.872
91	10.428	1.85048	31.8799	7.94606	2.46241	13.7347
92	10.47	1.86898	32.4062	7.92358	2.48029	13.6911
93	10.512	1.88972	32.9452	7.91811	2.50604	13.7876
94	10.5531	1.91268	33.4873	7.93138	2.53703	14.0214
95	10.5926	1.93736	34.0224	7.95863	2.5688	14.3442
96	10.6303	1.96269	34.5445	7.99067	2.59701	14.6805
97	10.6667	1.98763	35.0539	8.01686	2.62039	14.9598
98	10.7026	2.01145	35.5571	8.02907	2.63981	15.1358
99	10.7391	2.03381	36.0656	8.02394	2.65743	15.198
100	10.7774	2.05493	36.5928	8.00387	2.67571	15.1746
101	10.814	2.07318	37.0926
102	10.8573	2.09337	37.6823
103	10.9031	2.11411	38.3081
104	10.9504	2.13618	38.9628
105	10.9979	2.16023	39.6334
106	11.0442	2.18658	40.3054
107	11.0883	2.21494	40.9654
108	11.13	2.24382	41.6032
109	11.1695	2.27098	42.2124
110	11.2079	2.29473	42.7955
111	11.2461	2.31495	43.3646
112	11.2851	2.33333	43.9394
113	11.3257	2.35269	44.5415
114	11.3679	2.37551	45.1854
115	11.4115	2.40279	45.8724
116	11.4557	2.43355	46.5895
117	11.4996	2.46488	47.3128
118	11.5429	2.49308	48.0169
119	11.5852	2.51532	48.6831
120	11.6264	2.53162	49.3103
121	11.6668	2.54555	49.9186
122	11.707	2.56297	50.5443
123	11.7478	2.58907	51.2278
124	11.7907	2.62516	51.9963
125	11.8368	2.66764	52.8503
126	11.8867	2.70948	53.7601
127	11.9395	2.74367	54.6762
128	11.993	2.76685	55.5501
129	12.0448	2.78113	56.3554
130	12.0927	2.79308	57.1
131	12.1365	2.81026	57.8198
132	12.1777	2.83706	58.5602
133	12.2188	2.87238	59.3539
134	12.2626	2.91071	60.2088
135	12.3103	2.94563	61.1096
136	12.362	2.97261	62.0271
137	12.416	2.9908	62.9332
138	12.47	3.00313	63.811
139	12.5221	3.01466	64.6616
140	12.5716	3.02982	65.5006
141	12.619	3.0504	66.3457
142	12.6653	3.07541	67.2076
143	12.7116	3.10219	68.0843
144	12.758	3.1278	68.9622
145	12.8041	3.15008	69.8195
146	12.8491	3.16785	70.6354
147	12.8922	3.18096	71.3974
148	12.9334	3.19037	72.1089
149	12.9731	3.19788	72.7894
150	13.0126	3.2058	73.4707
151	13.0529	3.21625	74.1847
152	13.0947	3.23055	74.9526
153	13.1383	3.24857	75.777
154	13.1832	3.26876	76.642
155	13.2287	3.28925	77.5219
156	13.2735	3.30875	78.391
157	13.3172	3.32657	79.2334
158	13.3596	3.34225	80.0452
159	13.4015	3.35527	80.835
160	13.444	3.36558	81.62
161	13.4879	3.37431	82.422
162	13.5336	3.38329	83.2608
163	13.5811	3.39386	84.146
164	13.6299	3.40644	85.0717
165	13.6788	3.42094	86.0156
166	13.726	3.4369	86.9481
167	13.7708	3.45311	87.8431
168	13.8129	3.46808	88.6867
169	13.8527	3.48099	89.4803
170	13.8911	3.49235	90.2401
171	13.9289	3.50356	90.9924
172	13.9673	3.51627	91.7682
173	14.007	3.53223	92.5951
174	14.0485	3.55276	93.4886
175	14.0912	3.57809	94.4447
176	14.1346	3.60661	95.441
177	14.1781	3.63505	96.4431
178	14.221	3.66038	97.4168
179	14.2626	3.68125	98.3402
180	14.303	3.6981	99.2134
181	14.3425	3.71258	100.058
182	14.3824	3.7272	100.914
183	14.4236	3.74476	101.819
184	14.4664	3.7674	102.798
185	14.5105	3.79538	103.846
186	14.5552	3.82644	104.935
187	14.5998	3.85691	106.024
188	14.6437	3.88354	107.074
189	14.6862	3.90477	108.062
190	14.7269	3.92101	108.98
191	14.7658	3.93426	109.841
192	14.8029	3.94763	110.673
193	14.839	3.96457	111.515
194	14.8748	3.98742	112.402
195	14.9115	4.01588	113.358
196	14.9506	4.04738	114.387
197	14.9923	4.07865	115.473
198	15.0361	4.10675	116.581
199	15.081	4.12943	117.67
200	15.1254	4.14605	118.704
201	15.1638	4.15692	119.574
202	15.2044	4.166	120.476
203	15.243	4.17361	121.331
204	15.2804	4.18289	122.175
205	15.3174	4.19773	123.062
206	15.356	4.21932	124.04
207	15.3983	4.24469	125.134
208	15.4451	4.26973	126.323
209	15.4945	4.29269	127.555
210	15.5435	4.3141	128.769
211	15.5896	4.3346	129.92
212	15.6317	4.3542	130.985
213	15.67	4.37342	131.967
214	15.7052	4.39268	132.888
215	15.7393	4.41092	133.781
216	15.7745	4.42611	134.673
217	15.812	4.43813	135.587
218	15.8513	4.4497	136.542
219	15.8914	4.46418	137.544
220	15.9319	4.48275	138.594
221	15.9728	4.50336	139.674
222	16.0137	4.52326	140.754
223	16.0536	4.54202	141.803
224	16.0909	4.56056	142.799
225	16.1255	4.57874	143.734
226	16.158	4.59499	144.608
227	16.1892	4.60861	145.429
228	16.2187	4.62099	146.205
229	16.2465	4.63415	146.95
230	16.2734	4.64867	147.691
231	16.301	4.66358	148.454
232	16.3308	4.67771	149.259
233	16.3632	4.69017	150.111
234	16.3977	4.70122	151.001
235	16.4333	4.71281	151.923
236	16.4687	4.72735	152.871
237	16.5034	4.745	153.836
238	16.5377	4.76284	154.795
239	16.5716	4.77707	155.713
240	16.6045	4.78591	156.561
241	16.6355	4.79036	157.325
242	16.664	4.79295	158.013
243	16.6899	4.79649	158.652
244	16.7139	4.80382	159.284
245	16.7375	4.81706	159.965
246	16.7626	4.83656	160.744
247	16.7904	4.86162	161.64
248	16.82	4.8923	162.638
249	16.8488	4.92867	163.679
250	16.875	4.96795	164.687
251	16.8984	5.00316	165.595
252	16.9205	5.0269	166.361
253	16.9424	5.0371	166.986
254	16.9641	5.03816	167.514
255	16.9856	5.03695	168.018
256	17.0081	5.03935	168.581
257	17.0333	5.04871	169.281
258	17.0624	5.06634	170.161
259	17.096	5.09111	171.224
260	17.1338	5.11919	172.426
261	17.1747	5.14476	173.683
262	17.2168	5.16277	174.896
263	17.2573	5.17187	175.981
264	17.2929	5.17601	176.898
265	17.321	5.18365	177.669
266	17.3412	5.20232	178.362
267	17.3573	5.23217	179.072
268	17.3758	5.26556	179.879
269	17.4018	5.29423	180.825
270	17.4358	5.31559	181.895
271	17.4747	5.33146	183.035
272	17.5149	5.34347	184.167
273	17.5535	5.35251	185.232
274	17.5883	5.3616	186.205
275	17.6178	5.37606	187.102
276	17.6421	5.40001	187.975
277	17.6636	5.43278	188.873
278	17.6856	5.46819	189.817
279	17.7108	5.4979	190.782
280	17.7398	5.51663	191.728
281	17.7714	5.52505	192.628
282	17.8038	5.52789	193.486
283	17.836	5.5305	194.34
284	17.8679	5.53724	195.236
285	17.8994	5.55114	196.201
286	17.93	5.57275	197.231
287	17.9594	5.59888	198.287
288	17.9882	5.62395	199.315
289	18.0169	5.64241	200.267
290	18.0455	5.65164	201.119
291	18.0735	5.654	201.876
292	18.0989	5.65696	202.574
293	18.121	5.66736	203.271
294	18.1417	5.68562	204.022
295	18.1641	5.70742	204.86
296	18.1896	5.72977	205.788
297	18.2177	5.75182	206.784
298	18.2478	5.77193	207.811
299	18.2792	5.7879	208.828
300	18.3103	5.79932	209.787

[truncated: 21 more sheets: S8, S9, S10, S11, S12, S13, S14, S15, S17, S19, S20, S21, S22, S23, S24, S25, S26, S27, S28, S29 …]
